# Supplementary material for: Identification of a claudin-low subtype in clear cell renal cell carcinoma with implications for the evaluation of clinical outcomes and treatment efficacy
Source: Front Immunol. 2022 Nov 21;13:1020729. doi: 10.3389/fimmu.2022.1020729 (PMC9719924; doi:10.3389/fimmu.2022.1020729)
Supplement: Supplementary file 3 [file Table_1.xlsx]

## Sheet: Sheet1
Supplemental table 1： Clincal data of ccRCC patients in our local cohort
NO.	Gender	Histologic stage	Grade	Sample collection date
RCC001	Male	PT3a	G2/G3	2019-09-05
RCC002	Female	pT3a	G2/G3	2019-09-25
RCC003	Male	pT3a	G2/G3	2019-10-16
RCC004	Male	pT3c	G3/G4	2019-10-31
RCC005	Male	pT3	G2	2019-11-08
RCC006	Male	pT3a	G2	2019-11-13
RCC007	Male	pT3b	G3	2019-11-23
RCC008	Female	pT3c	G4	2019-11-25
RCC009	Male	pT3a	G3	2020-08-12
RCC010	Male	pT3b	G2	2020-09-12
RCC011	Male	pT3b	G2/G3	2020-09-22
RCC012	Male	pT3a	G2	2020-10-14
RCC013	Male	pT3b	G2/G3	2021-01-01
RCC014	Male	pT4N1M1	G3	2019-07-12
RCC015	Male	pT3a	G2	2019-07-01
RCC016	Male	pT3c	G3	2021-03-01
RCC017	Male	pT3cM1	G3/G4	2021-02-01
RCC018	Male	pT3cN2	G3	2021-04-01
RCC019	Male	pT3bN1	G3	2021-08-03
RCC020	Male	pT3a	G2	2021-07-21
