# Supplementary material for: Identification of a claudin-low subtype in clear cell renal cell carcinoma with implications for the evaluation of clinical outcomes and treatment efficacy
Source: Front Immunol. 2022 Nov 21;13:1020729. doi: 10.3389/fimmu.2022.1020729 (PMC9719924; doi:10.3389/fimmu.2022.1020729)
Supplement: Supplementary file 4 [file Table_2.xlsx]

## Sheet: Sheet1
Supplementary table 2： Information of other known risk models in ccRCC
Model name in our study	PMID	Research Title	Model formula
signature 1	33968297	Integrated Analysis to Identify a Redox-Related Prognostic Signature for Clear Cell Renal Cell Carcinoma.	risk score = (0.015) × CD44 + (-0.005) × DPP4 + (-0.017) × NCOA4 + (0.432) × SLC7A11.
signature 2	34239875	Development of an Individualized Ubiquitin Prognostic Signature for Clear Cell Renal Cell Carcinoma.	risk score = 0.0271113*AIM2+ 0.04147645*GSDMB+0.01748664*IL6+0.01968024*PYCARD-0.08678271*TIRAP
signature 3	33816274	Identification of a Novel Glycolysis-Related Gene Signature Correlates With the Prognosis and Therapeutic Responses in Patients With Clear Cell Renal Cell Carcinoma.	risk score = NUP93 * 0.249933 + DDX60 * (−0.09398) + ST8SIA4 * (−0.05168) + IFI44 * 0.049088 + ST3GAL5 * 0.1214 + TDRD7 * (−0.15864) + C1S*0.003466.
signature 4	34868460	A Mitochondrial Dysfunction and Oxidative Stress Pathway-Based Prognostic Signature for Clear Cell Renal Cell Carcinoma.	risk score = (−0.0911 × ExpACAD11)+ (−0.2774 × ExpACADSB) + (0.3854 × ExpBID)+ (0.2156 × ExpPYCR1) + (0.2005 × ExpSLC25A27)+ (0.1091 × ExpSTAR)
signature 5	34611422	Development of an Interferon Gamma Response-Related Signature for Prediction of Survival in Clear Cell Renal Cell Carcinoma.	risk score = GALM *(-0.364) + TGFA * (-0.134) + RBCK1 * (0.194) + CD44 *(0.139) + HK3 * (0.2) + KIF20A * (0.359) + IDUA * (0.428).
signature 6	34804944	Establishment of a prognosis Prediction Model Based on Pyroptosis-Related Signatures Associated With the Immune Microenvironment and Molecular Heterogeneity in Clear Cell Renal Cell Carcinoma.	risk score = (0.1726 × Exp CDCA3) + (0.0788 × Exp CHFR) + (0.0898 × Exp CORO6) + (0.1389 × Exp RNF175)+ (0.0897 × Exp TRIM72) + (−0.1586 × Exp VAV3) + (−0.1202 × Exp WDR72).
signature 7	33838279	Development of a four-gene prognostic model for clear cell renal cell carcinoma based on transcriptome analysis.	risk score = ( − 0.1579 ×AKR1C1) + (0.9231×CARS1) + ( − 0.8143× HMGCR) + (−0.1171×CRYAB) + (0.0701× MT1G) + ( − 0.3461×NCOA4) + (0.8348×ACACA) + (0.2060×FADS2)
signature 8	35651604	Development of a Phagocytosis-Dependent Gene Signature to Predict Prognosis and Response to Checkpoint Inhibition in Clear-Cell Renal Cell Carcinoma.	risk score = (0.693*FOXM1 expression) + (−0.184 * TOP2A expression).
signature 9	35663389	Comprehensive Analysis of the Butyrate-Metabolism-Related Gene Signature in Tumor Microenvironment-Infiltrating Immune Cells in Clear Cell Renal Cell Carcinoma.	risk score=Exp(CD44)*0.32649243+Exp(BID)*0.52992859+Exp(TRIB3) *0.20647281+Exp(TAZ)*0.8476897
signature 10	35155251	A Ferroptosis-Related Genes Model Allows for Prognosis and Treatment Stratification of Clear Cell Renal Cell Carcinoma: A Bioinformatics Analysis and Experimental Verification.	risk scores = 0.7145× DLX4 level +0.0439 ×PLCB2 level +0.8463 ×FIRRE level +0.0752 ×IL-11 level -0.0178 × ADH6 level +0.0026 × EIF4A1 level.
signature12	34370716	Comprehensive analysis of new prognostic signature based on ferroptosis-related genes in clear cell renal cell carcinoma.	risk score = 0:0632 × Exp ADAM8 reads + (−0:0989 × Exp CGN reads) + (0:1336 × Exp EIF4EBP1 reads)+ (0:1039 × Exp FOXM1 reads) + (−0:0263 × Exp G6PC reads)+ (0:0258 × Exp HAMP reads) + (0:1703 × Exp HTR2C reads)+ (0:0460 × Exp ITIH4 reads) + (0:1244 × Exp LTB4R reads)+ (0:0618 × Exp MMP3 reads) + (−0:0531 × Exp PLG reads)+ (0:0259 × Exp PRKCG reads) + (0:0332 × Exp SAA1 reads)+ (−0:0657 × Exp VWF …
signature 11	34262797	Development of a novel gene signature to predict prognosis and response to PD-1 blockade in clear cell renal cell carcinoma.	risk score = (0.261 * FKBP11 expression) + (-0.627 * CD1C expression) + (0.667 * PHF19 expression) + (0.418 * ARPC3 expression) + (0.298 * MS4A14 expression) + (0.155 * KDELR3 expression)
signature 13	34249761	A New Prognostic Risk Signature of Eight Ferroptosis-Related Genes in the Clear Cell Renal Cell Carcinoma.	risk score=0.63 x expression level of COL4A5–0.34 x expression level of ABCB1–1.08 x expression level of NR3C2–0.51 x expression level of PLG
