# Supplementary material for: Identification of a claudin-low subtype in clear cell renal cell carcinoma with implications for the evaluation of clinical outcomes and treatment efficacy
Source: Front Immunol. 2022 Nov 21;13:1020729. doi: 10.3389/fimmu.2022.1020729 (PMC9719924; doi:10.3389/fimmu.2022.1020729)
Supplement: Supplementary file 5 [file Table_3.xlsx]

## Sheet: 工作表 1
Supplementary table 3：Difference in the clinical feature between clusters
Feature	Class	cluster 1	cluster 2	pvalue
Age				0.179927
	Age<=60	53(43.8%)	208(50.86%)
	Age>60	68(56.2%)	201(49.14%)
Gender				0.385873
	FEMALE	38(31.4%)	148(36.19%)
	MALE	83(68.6%)	261(63.81%)
Grade				1.31e-05
	G1	2(1.65%)	12(2.93%)
	G2	36(29.75%)	192(46.94%)
	G3	43(35.54%)	163(39.85%)
	G4	33(27.27%)	41(10.02%)
T_stage				3.96e-06
	T1	43(35.54%)	229(55.99%)
	T2	21(17.36%)	48(11.74%)
	T3	49(40.5%)	130(31.78%)
	T4	8(6.61%)	2(0.49%)
M_stage				0.0371663
	M0	88(72.73%)	334(81.66%)
	M1	25(20.66%)	52(12.71%)
N_stage				0.553532
	N0	63(52.07%)	177(43.28%)
	N1	5(4.13%)	10(2.44%)
Stage				0.0011144
	Stage I	42(34.71%)	224(54.77%)
	Stage II	18(14.88%)	39(9.54%)
	Stage III	34(28.1%)	89(21.76%)
	Stage IV	26(21.49%)	55(13.45%)
