# Supplementary material for: Identification of a claudin-low subtype in clear cell renal cell carcinoma with implications for the evaluation of clinical outcomes and treatment efficacy
Source: Front Immunol. 2022 Nov 21;13:1020729. doi: 10.3389/fimmu.2022.1020729 (PMC9719924; doi:10.3389/fimmu.2022.1020729)
Supplement: Supplementary file 6 [file Table_4.xlsx]

## Sheet: 工作表 1
Supplementary table 4: Differentially expressed genes between two clusters
	logFC	AveExpr	t	P.Value	adj.P.Val	B	ID
CLDN2	-3.5842	5.98519	-24.3472	2.28288e-88	1.33733e-83	190.166	CLDN2
GBA3	-3.04009	5.00994	-20.0451	6.7432e-67	1.97512e-62	140.753	GBA3
AP001626.1	-1.93989	3.93071	-19.9573	1.83554e-66	3.58426e-62	139.752	AP001626.1
BBOX1	-3.15711	6.24577	-18.9815	1.20316e-61	1.76205e-57	128.673	BBOX1
AQP1	-2.53327	7.97154	-18.9176	2.47868e-61	2.90407e-57	127.951	AQP1
LYG1	-2.34764	4.00862	-18.6498	5.10337e-60	4.98268e-56	124.93	LYG1
CLDN10	-1.98254	4.30018	-18.6101	7.98881e-60	6.68561e-56	124.482	CLDN10
RNF5	-1.06794	6.65482	-18.3619	1.30623e-58	9.56503e-55	121.692	RNF5
PKHD1	-1.6949	2.13296	-18.2777	3.36619e-58	2.19105e-54	120.746	PKHD1
SLC3A1	-2.54579	8.21169	-17.9353	1.56149e-56	9.14737e-53	116.915	SLC3A1
GIPC2	-1.87032	3.49418	-17.8404	4.50799e-56	2.40075e-52	115.856	GIPC2
GLYATL1	-2.69177	4.98045	-17.6051	6.21657e-55	3.03478e-51	113.236	GLYATL1
SLC27A2	-2.44149	3.97559	-17.5669	9.50766e-55	4.28437e-51	112.812	SLC27A2
PDZK1	-2.36198	6.71428	-17.4428	3.77679e-54	1.57573e-50	111.435	PDZK1
SLC22A2	-3.15095	5.81774	-17.4369	4.03474e-54	1.57573e-50	111.369	SLC22A2
AC147651.5	-2.07247	3.06	-17.3341	1.26194e-53	4.36742e-50	110.23	AC147651.5
FZD1	-1.48408	4.64683	-17.3337	1.26741e-53	4.36742e-50	110.226	FZD1
FUT6	-2.18331	3.00316	-17.1853	6.55576e-53	2.13357e-49	108.585	FUT6
CX3CL1	-1.46706	6.23295	-17.1232	1.30241e-52	3.8563e-49	107.9	CX3CL1
SLC39A5	-2.68862	4.72203	-17.1223	1.31657e-52	3.8563e-49	107.889	SLC39A5
3	-2.69731	4.73443	-16.8924	1.6621e-51	4.63653e-48	105.358	3
LRRK2	-1.7232	4.32295	-16.7758	5.98618e-51	1.59398e-47	104.079	LRRK2
NAT8	-3.54984	7.52699	-16.7681	6.51853e-51	1.66027e-47	103.994	NAT8
SLCO4C1	-2.07924	4.14031	-16.7364	9.22499e-51	2.25171e-47	103.648	SLCO4C1
RP1-60O19.1	-1.91488	6.7573	-16.7092	1.24374e-50	2.91439e-47	103.349	RP1-60O19.1
KCNJ15	-2.32593	4.94922	-16.6164	3.44018e-50	7.75111e-47	102.334	KCNJ15
ACBD4	-1.06888	4.28294	-16.61	3.69085e-50	8.00792e-47	102.264	ACBD4
SMTNL2	-1.82895	3.18329	-16.5597	6.39675e-50	1.33831e-46	101.715	SMTNL2
UGT2A3	-2.73445	5.18659	-16.5492	7.17616e-50	1.44961e-46	101.6	UGT2A3
TMEM27	-2.82224	6.0712	-16.4933	1.32211e-49	2.58168e-46	100.99	TMEM27
TCEA3	-1.28239	6.63375	-16.421	2.91393e-49	5.50647e-46	100.202	TCEA3
SLC47A1	-2.70766	5.9127	-16.2999	1.0907e-48	1.9967e-45	98.8846	SLC47A1
UGT2B7	-2.13284	6.86552	-16.2579	1.72218e-48	3.05718e-45	98.4288	UGT2B7
GATM	-2.23237	6.91288	-16.23	2.33281e-48	4.01937e-45	98.1259	GATM
C1orf115	-1.33084	4.34407	-16.1574	5.1311e-48	8.58815e-45	97.3394	C1orf115
LGALS2	-2.54164	6.41135	-16.1327	6.71111e-48	1.09207e-44	97.0715	LGALS2
SLC1A1	-1.70307	4.22142	-16.1069	8.87586e-48	1.40529e-44	96.7925	SLC1A1
ADAMTS9-AS1	-2.41853	5.30414	-16.0791	1.20047e-47	1.85066e-44	96.4912	ADAMTS9-AS1
ECH1	-0.974572	8.18817	-16.0495	1.6534e-47	2.48354e-44	96.1718	ECH1
TSPAN12	-1.84487	6.15862	-15.9977	2.89816e-47	4.24442e-44	95.6118	TSPAN12
LRP2	-2.83269	5.64987	-15.9628	4.22548e-47	6.03738e-44	95.2356	LRP2
KCNK5	-1.34555	3.35498	-15.9433	5.21823e-47	7.27831e-44	95.025	KCNK5
PLS1	-1.69713	3.49017	-15.9293	6.07058e-47	8.27024e-44	94.8741	PLS1
DDAH1	-1.33844	5.44468	-15.9115	7.35652e-47	9.79436e-44	94.6824	DDAH1
LHFPL3-AS2	-1.99244	2.46488	-15.8738	1.10485e-46	1.4383e-43	94.2766	LHFPL3-AS2
ACMSD	-2.21684	5.17913	-15.8312	1.75064e-46	2.22944e-43	93.8174	ACMSD
CHDH	-1.37406	3.06601	-15.8219	1.93476e-46	2.41149e-43	93.7176	CHDH
KL	-1.99204	4.00342	-15.7956	2.5676e-46	3.1336e-43	93.4353	KL
CNDP2	-1.29051	9.08673	-15.7791	3.06826e-46	3.6682e-43	93.2576	CNDP2
RIT1	-1.22684	5.14667	-15.7735	3.25788e-46	3.81699e-43	93.1977	RIT1
SLC17A3	-3.53355	6.35073	-15.7553	3.96575e-46	4.55525e-43	93.0016	SLC17A3
NTN4	-1.70402	5.15964	-15.7447	4.44024e-46	5.00219e-43	92.8888	NTN4
STK32B	-1.54757	3.63789	-15.7152	6.1015e-46	6.744e-43	92.5717	STK32B
CYS1	-2.08284	4.73779	-15.6951	7.57318e-46	8.21564e-43	92.3562	CYS1
SLC5A10	-2.56032	4.36463	-15.5923	2.28432e-45	2.43305e-42	91.2548	SLC5A10
APITD1	-0.940228	4.6163	-15.5869	2.41893e-45	2.53042e-42	91.1977	APITD1
CUBN	-2.50748	4.74091	-15.5423	3.90209e-45	4.01032e-42	90.7206	CUBN
GLYAT	-2.49062	5.41772	-15.5347	4.23426e-45	4.27668e-42	90.6391	GLYAT
SPATA18	-1.5361	3.79215	-15.5273	4.58342e-45	4.54482e-42	90.5601	SPATA18
TMEM139	-1.57377	5.07648	-15.5258	4.6549e-45	4.54482e-42	90.5447	TMEM139
DENND1C	-1.20003	4.70703	-15.4891	6.89563e-45	6.62218e-42	90.1527	DENND1C
PDK2	-1.13171	5.78659	-15.4552	9.90778e-45	9.3433e-42	89.7911	PDK2
HHLA2	-2.53194	4.54615	-15.4539	1.00481e-44	9.3433e-42	89.7771	HHLA2
SHMT1	-1.40143	6.1716	-15.4455	1.09942e-44	1.00633e-41	89.6873	SHMT1
SLC16A9	-2.38281	4.01593	-15.4326	1.26109e-44	1.13655e-41	89.5505	SLC16A9
BCL2	-1.31857	3.99903	-15.4199	1.44416e-44	1.28182e-41	89.4153	BCL2
FMO1	-2.45415	4.83746	-15.3977	1.83179e-44	1.60161e-41	89.1781	FMO1
ACAA2	-1.42208	7.33909	-15.2756	6.72391e-44	5.79255e-41	87.8811	ACAA2
ACE2	-2.69646	4.07941	-15.2539	8.47009e-44	7.19111e-41	87.6508	ACE2
TSPAN18	-1.53194	4.99988	-15.2121	1.32205e-43	1.10639e-40	87.2067	TSPAN18
EHHADH	-1.73009	5.14878	-15.1841	1.77946e-43	1.4682e-40	86.9104	EHHADH
MAP7	-1.7563	3.80271	-15.1704	2.05796e-43	1.67441e-40	86.7654	MAP7
IQCK	-0.872825	4.17638	-15.1546	2.43415e-43	1.95336e-40	86.5979	IQCK
CRB3	-1.2444	4.64631	-15.107	4.03023e-43	3.19047e-40	86.095	CRB3
MIOX	-2.98225	5.09845	-15.0952	4.56923e-43	3.56893e-40	85.9698	MIOX
RAB3IP	-1.33089	4.89334	-15.0202	1.01029e-42	7.73384e-40	85.1785	RAB3IP
GAREM	-1.40802	3.31086	-15.0196	1.01655e-42	7.73384e-40	85.1724	GAREM
GHDC	-0.808908	5.32835	-15.0004	1.24529e-42	9.35264e-40	84.97	GHDC
APOM	-1.96225	4.80363	-14.9684	1.74629e-42	1.29493e-39	84.6328	APOM
AC005083.1	-1.38267	3.41846	-14.9212	2.87381e-42	2.10438e-39	84.136	AC005083.1
SCGN	-3.04067	3.73102	-14.8647	5.20899e-42	3.76726e-39	83.5429	SCGN
PPAP2A	-1.43162	7.22752	-14.8356	7.07754e-42	5.05621e-39	83.2372	PPAP2A
MRPS18B	-0.770478	5.86393	-14.8297	7.52805e-42	5.31326e-39	83.1757	MRPS18B
KCNJ16	-1.71681	5.47591	-14.7995	1.03435e-41	7.21345e-39	82.8589	KCNJ16
IFIT1	-1.25684	5.09013	-14.7793	1.27936e-41	8.81717e-39	82.6469	IFIT1
CTD-2396E7.11	-1.20215	4.9235	-14.7717	1.38582e-41	9.43988e-39	82.5672	CTD-2396E7.11
ITM2B	-0.970148	10.8032	-14.7687	1.4289e-41	9.62139e-39	82.5367	ITM2B
C1orf210	-1.80295	2.74839	-14.7421	1.89018e-41	1.25828e-38	82.2577	C1orf210
HOOK1	-1.31387	3.77688	-14.7294	2.16051e-41	1.42208e-38	82.1244	HOOK1
PTH2R	-1.63557	3.68888	-14.6976	3.01289e-41	1.96109e-38	81.7928	PTH2R
FAM213A	-0.990434	6.06921	-14.671	3.98367e-41	2.56448e-38	81.5144	FAM213A
SMIM2-AS1	-1.47527	3.60547	-14.6528	4.81884e-41	3.0684e-38	81.3246	SMIM2-AS1
BLOC1S5	-0.981954	3.97875	-14.6378	5.64041e-41	3.55291e-38	81.1676	BLOC1S5
GPANK1	-0.742332	4.25597	-14.6153	7.13227e-41	4.44484e-38	80.9336	GPANK1
AC079630.4	-1.27882	2.51935	-14.606	7.8629e-41	4.84859e-38	80.8364	AC079630.4
GGT1	-2.00488	7.15082	-14.5968	8.65321e-41	5.28035e-38	80.7409	GGT1
AIG1	-0.929775	6.34089	-14.5636	1.22436e-40	7.39423e-38	80.3949	AIG1
TAL2	-1.29714	1.69915	-14.5507	1.40088e-40	8.37397e-38	80.2606	TAL2
SLC28A1	-2.01492	5.70374	-14.5202	1.92534e-40	1.13927e-37	79.9436	SLC28A1
HNF1A	-1.46781	3.57883	-14.4997	2.38454e-40	1.39689e-37	79.7303	HNF1A
GJB1	-1.68041	3.31732	-14.4799	2.93147e-40	1.70028e-37	79.5244	GJB1
TRIM15	-1.52403	2.76262	-14.4548	3.8058e-40	2.18576e-37	79.2642	TRIM15
CASC1	-0.75431	1.46377	-14.4307	4.8913e-40	2.78191e-37	79.014	CASC1
MYLIP	-1.12596	4.56249	-14.4269	5.0887e-40	2.86636e-37	78.9746	MYLIP
CYP4A11	-3.33503	3.74924	-14.4123	5.9234e-40	3.30475e-37	78.8232	CYP4A11
AKR7A2	-1.04235	5.91445	-14.4108	6.0178e-40	3.32574e-37	78.8074	AKR7A2
ALDH3A2	-1.24516	5.65731	-14.4022	6.57555e-40	3.60002e-37	78.7191	ALDH3A2
SLC22A11	-2.53161	4.95048	-14.4003	6.70966e-40	3.63943e-37	78.6989	SLC22A11
ESPN	-1.78431	3.4348	-14.3881	7.61342e-40	4.09176e-37	78.573	ESPN
AIF1L	-2.13624	5.16202	-14.3853	7.83779e-40	4.17405e-37	78.544	AIF1L
DYNC2H1	-0.897683	3.45225	-14.3805	8.23929e-40	4.34834e-37	78.4942	DYNC2H1
SLC17A1	-2.19002	3.5747	-14.3709	9.10026e-40	4.75984e-37	78.3951	SLC17A1
IFT88	-0.833218	3.5983	-14.3645	9.73006e-40	5.04422e-37	78.3284	IFT88
ACADL	-1.73239	4.08914	-14.3497	1.13462e-39	5.81497e-37	78.1752	ACADL
IMPA2	-1.35844	7.21425	-14.3491	1.14153e-39	5.81497e-37	78.1692	IMPA2
CLIC4	-1.35045	7.17738	-14.3482	1.15266e-39	5.82105e-37	78.1595	CLIC4
HAO2	-2.45865	3.41112	-14.3328	1.35164e-39	6.76755e-37	78.0008	HAO2
ATP11A	-1.64099	5.27485	-14.3146	1.63242e-39	8.10413e-37	77.8126	ATP11A
TNIP1	-0.895041	7.4929	-14.3035	1.83245e-39	9.02071e-37	77.6974	TNIP1
AFTPH	-0.795268	5.11682	-14.2614	2.83107e-39	1.38206e-36	77.2638	AFTPH
NOSTRIN	-1.28894	4.89235	-14.2418	3.46825e-39	1.67912e-36	77.0614	NOSTRIN
NLGN1	-1.36163	2.84826	-14.2201	4.34348e-39	2.08562e-36	76.8371	NLGN1
DNAJC22	-1.2876	4.06312	-14.2148	4.58635e-39	2.18433e-36	76.7829	DNAJC22
PHYHIPL	-1.83647	3.14445	-14.212	4.72104e-39	2.23035e-36	76.754	PHYHIPL
KLHL32	-0.740155	1.10668	-14.2105	4.79622e-39	2.24774e-36	76.7383	KLHL32
RP11-807H17.1	-2.40161	5.3832	-14.199	5.40019e-39	2.5107e-36	76.6201	RP11-807H17.1
CLDN3	-1.60464	4.01341	-14.1964	5.54821e-39	2.55921e-36	76.5931	CLDN3
TMEM150C	-1.44129	3.77485	-14.176	6.8455e-39	3.13294e-36	76.3837	TMEM150C
EMX2	-1.68857	4.66205	-14.1712	7.19736e-39	3.26844e-36	76.3337	EMX2
SLC16A12	-2.29596	3.96668	-14.1607	8.0149e-39	3.6117e-36	76.2265	SLC16A12
TM4SF18	-1.63614	5.41495	-14.1556	8.45429e-39	3.78061e-36	76.1733	TM4SF18
RGL1	-1.22188	4.43401	-14.1366	1.02803e-38	4.56233e-36	75.9784	RGL1
SGCB	-1.13315	5.2875	-14.1348	1.04723e-38	4.6126e-36	75.9599	SGCB
SLC6A13	-2.6212	6.10149	-14.118	1.24468e-38	5.40108e-36	75.7878	SLC6A13
RCBTB2	-1.00035	4.48751	-14.118	1.24468e-38	5.40108e-36	75.7878	RCBTB2
TMEM246	-1.3485	2.99705	-14.1171	1.25629e-38	5.4114e-36	75.7785	TMEM246
NXNL2	-1.18644	2.37781	-14.1103	1.34834e-38	5.76546e-36	75.708	NXNL2
RP11-296I10.3	-1.5623	2.68718	-14.0989	1.51642e-38	6.43722e-36	75.5909	RP11-296I10.3
PIH1D2	-0.74588	2.2922	-14.0756	1.92705e-38	8.12147e-36	75.3521	PIH1D2
VCAM1	-2.02189	7.44916	-14.071	2.02073e-38	8.45547e-36	75.3048	VCAM1
CNKSR3	-1.21304	4.32325	-14.0535	2.41772e-38	1.00448e-35	75.126	CNKSR3
MACC1	-1.55972	2.90827	-14.0354	2.91229e-38	1.20144e-35	74.9405	MACC1
MXI1	-1.13874	5.73086	-14.0275	3.15866e-38	1.29397e-35	74.8596	MXI1
TMEM37	-1.56455	6.58992	-14.0201	3.40719e-38	1.38609e-35	74.7841	TMEM37
FBXL16	-2.09273	5.00622	-14.0139	3.6322e-38	1.46743e-35	74.7203	FBXL16
CYB5D1	-0.87877	3.77092	-13.9971	4.31721e-38	1.73224e-35	74.5482	CYB5D1
TINAG	-2.06318	4.07321	-13.989	4.68775e-38	1.86811e-35	74.4661	TINAG
SLC5A8	-2.3475	2.56583	-13.9662	5.92246e-38	2.34421e-35	74.2331	SLC5A8
RP11-903H12.5	-1.73887	4.79736	-13.9574	6.48187e-38	2.54842e-35	74.1431	RP11-903H12.5
PXMP2	-1.18394	4.65998	-13.9533	6.76077e-38	2.64035e-35	74.1011	PXMP2
RBMS2	-0.912492	3.92583	-13.9526	6.8124e-38	2.6429e-35	74.0936	RBMS2
HNF1A-AS1	-1.31805	3.11966	-13.9461	7.27814e-38	2.805e-35	74.0277	HNF1A-AS1
ALDH2	-1.1184	6.90338	-13.9384	7.87483e-38	3.01513e-35	73.9491	ALDH2
DMGDH	-1.58904	4.70585	-13.9275	8.81042e-38	3.35145e-35	73.8373	DMGDH
AJUBA	-1.17465	3.98921	-13.9228	9.24716e-38	3.49489e-35	73.789	AJUBA
EDNRB	-1.84391	5.24458	-13.9126	1.02593e-37	3.85257e-35	73.6855	EDNRB
SPNS2	-1.33616	4.94528	-13.9117	1.03514e-37	3.86239e-35	73.6766	SPNS2
HLF	-1.44211	2.97312	-13.8877	1.32353e-37	4.90719e-35	73.4317	HLF
SLCO2A1	-1.78613	5.08749	-13.8866	1.33844e-37	4.93128e-35	73.4205	SLCO2A1
AMN	-1.94103	4.40117	-13.875	1.50718e-37	5.51826e-35	73.3022	AMN
TPMT	-0.89542	4.52487	-13.8679	1.62118e-37	5.89877e-35	73.2295	TPMT
TLN2	-1.3178	3.9646	-13.8067	3.02714e-37	1.09465e-34	72.6073	TLN2
PDGFD	-1.62332	4.63268	-13.8044	3.09992e-37	1.11409e-34	72.5836	PDGFD
PPAP2B	-1.42681	6.58481	-13.8004	3.22897e-37	1.15339e-34	72.5429	PPAP2B
SLC2A9	-1.44259	4.16543	-13.7996	3.25628e-37	1.1561e-34	72.5345	SLC2A9
OCIAD2	-1.01364	7.64909	-13.7798	3.98285e-37	1.40554e-34	72.3338	OCIAD2
ADIRF	-1.88887	8.06051	-13.7692	4.43614e-37	1.55613e-34	72.2264	ADIRF
ACSM2A	-2.55116	5.96802	-13.7623	4.75894e-37	1.65943e-34	72.1564	ACSM2A
SEMA6A	-1.38812	4.4154	-13.751	5.33737e-37	1.84355e-34	72.0421	SEMA6A
SLC44A3	-1.17099	4.50389	-13.7508	5.34991e-37	1.84355e-34	72.0398	SLC44A3
POU3F3	-1.09486	4.61822	-13.7369	6.16434e-37	2.11177e-34	71.8986	POU3F3
TMEM125	-1.45699	2.66729	-13.7297	6.63472e-37	2.25895e-34	71.8253	TMEM125
CTC-513N18.6	-0.531657	0.671884	-13.7291	6.67108e-37	2.25895e-34	71.8199	CTC-513N18.6
NAT8B	-2.13356	2.95679	-13.7232	7.08568e-37	2.38555e-34	71.7598	NAT8B
LINC01550	-1.17213	2.69199	-13.712	7.94331e-37	2.65901e-34	71.646	LINC01550
TNK1	-0.751705	2.47612	-13.6997	8.99364e-37	2.9935e-34	71.5222	TNK1
RP11-568K15.1	-1.06615	4.07226	-13.6981	9.14845e-37	3.02783e-34	71.5052	RP11-568K15.1
C11orf54	-1.46953	6.20971	-13.6793	1.10704e-36	3.64334e-34	71.3152	C11orf54
ERBB3	-1.50281	5.63053	-13.6698	1.21944e-36	3.99084e-34	71.2188	ERBB3
ZNF33B	-1.11431	4.4468	-13.6591	1.35877e-36	4.4221e-34	71.1111	ZNF33B
INO80C	-0.952604	4.91627	-13.645	1.56875e-36	5.07728e-34	70.9679	INO80C
HPN	-1.44187	6.63554	-13.6367	1.70537e-36	5.48915e-34	70.8847	HPN
AR	-1.15781	2.49489	-13.6174	2.07498e-36	6.6423e-34	70.6892	AR
THRA	-0.909048	4.67424	-13.6133	2.16178e-36	6.88256e-34	70.6484	THRA
NFIA	-0.960584	3.63814	-13.6093	2.25142e-36	7.1292e-34	70.6079	NFIA
FGFR3	-1.34482	3.04901	-13.5991	2.49733e-36	7.86539e-34	70.5046	FGFR3
PMM1	-0.934647	5.81056	-13.5955	2.59039e-36	8.11484e-34	70.4682	PMM1
ACSM2B	-2.57752	6.08258	-13.593	2.65506e-36	8.2732e-34	70.4436	ACSM2B
SLC7A9	-1.68894	3.3616	-13.5915	2.69745e-36	8.36082e-34	70.4278	SLC7A9
PREPL	-1.00931	5.26961	-13.586	2.85182e-36	8.79276e-34	70.3724	PREPL
TMEM176B	-1.58991	9.0391	-13.5743	3.21024e-36	9.84602e-34	70.2544	TMEM176B
FAHD1	-0.921539	5.4415	-13.5413	4.47992e-36	1.36687e-33	69.9224	FAHD1
DNAJC1	-0.80351	4.88025	-13.5401	4.53366e-36	1.3761e-33	69.9105	DNAJC1
PBLD	-1.55164	5.00016	-13.5258	5.23794e-36	1.58167e-33	69.7666	PBLD
FGFR1OP	-1.07124	4.24613	-13.5243	5.318e-36	1.59761e-33	69.7515	FGFR1OP
CYP4V2	-1.10625	4.60797	-13.5208	5.51314e-36	1.64778e-33	69.7156	CYP4V2
TNFSF12	-0.888795	5.70509	-13.5152	5.83479e-36	1.73506e-33	69.6591	TNFSF12
PECR	-1.10504	4.48098	-13.4872	7.73543e-36	2.28863e-33	69.3782	PECR
CTD-2015G9.2	-1.15873	2.35099	-13.476	8.65874e-36	2.54893e-33	69.2659	CTD-2015G9.2
FARP1	-0.867877	5.78023	-13.4751	8.73915e-36	2.55974e-33	69.2567	FARP1
ANXA4	-1.21586	8.80155	-13.4637	9.81016e-36	2.85915e-33	69.1415	ANXA4
RP11-327J17.2	-0.784163	1.35829	-13.4557	1.0629e-35	3.07055e-33	69.0616	RP11-327J17.2
FBXL5	-1.03168	6.93449	-13.4556	1.06403e-35	3.07055e-33	69.0606	FBXL5
GALNT14	-1.58717	7.09162	-13.4543	1.07783e-35	3.09512e-33	69.0477	GALNT14
ENO1	-1.02517	10.7723	-13.4536	1.08572e-35	3.10257e-33	69.0405	ENO1
CDK20	-0.836661	3.11042	-13.445	1.1835e-35	3.36557e-33	68.9546	CDK20
BHMT	-2.31198	6.35413	-13.4329	1.33776e-35	3.78587e-33	68.8325	BHMT
PEBP1	-0.798164	8.48469	-13.4258	1.43648e-35	4.0457e-33	68.7616	PEBP1
ANAPC16	-0.677273	6.65649	-13.4248	1.45163e-35	4.06879e-33	68.7511	ANAPC16
PLEKHA2	-1.12832	4.88269	-13.4206	1.51417e-35	4.22389e-33	68.7091	PLEKHA2
RIPK4	-1.12616	3.73614	-13.4171	1.56719e-35	4.35108e-33	68.6748	RIPK4
BICC1	-1.32984	4.58662	-13.4063	1.74841e-35	4.8313e-33	68.5658	BICC1
TTC25	-0.727863	2.10205	-13.4055	1.76118e-35	4.83592e-33	68.5586	TTC25
TICAM1	-0.837966	3.98404	-13.4052	1.76806e-35	4.83592e-33	68.5547	TICAM1
CRYZ	-1.21745	6.98384	-13.4048	1.77485e-35	4.83592e-33	68.5509	CRYZ
EPB41L1	-0.95117	5.4938	-13.4006	1.85135e-35	5.02101e-33	68.5088	EPB41L1
EMCN	-1.72227	4.7942	-13.3965	1.92857e-35	5.20634e-33	68.4681	EMCN
CRYL1	-1.14398	6.74036	-13.3959	1.94025e-35	5.21384e-33	68.4621	CRYL1
ECHDC3	-1.29571	4.81911	-13.3951	1.95584e-35	5.23174e-33	68.4541	ECHDC3
TRIM10	-0.867358	1.23718	-13.383	2.20857e-35	5.88093e-33	68.3331	TRIM10
RP11-133F8.2	-1.77458	2.19969	-13.377	2.34613e-35	6.21894e-33	68.2729	RP11-133F8.2
FZD4	-1.2276	4.88698	-13.3571	2.86518e-35	7.56059e-33	68.0738	FZD4
AC079630.2	-1.86668	2.28671	-13.3508	3.05153e-35	8.01621e-33	68.011	AC079630.2
RP11-521M14.1	-1.36834	1.73118	-13.3477	3.15025e-35	8.23862e-33	67.9793	RP11-521M14.1
AL035610.1	-1.58548	3.84985	-13.3433	3.29186e-35	8.57067e-33	67.9355	AL035610.1
TMEM159	-0.932042	5.24654	-13.3393	3.42567e-35	8.87961e-33	67.8958	TMEM159
SARAF	-0.90253	8.29473	-13.3237	4.00559e-35	1.03371e-32	67.74	SARAF
DDC	-2.32723	4.7757	-13.3167	4.29786e-35	1.10427e-32	67.6699	DDC
DARS	-0.845312	6.83718	-13.3161	4.32516e-35	1.10643e-32	67.6636	DARS
IVNS1ABP	-1.12902	7.1519	-13.3081	4.68657e-35	1.19367e-32	67.5836	IVNS1ABP
RAB36	-0.838086	3.26098	-13.3061	4.77808e-35	1.21171e-32	67.5643	RAB36
EMX2OS	-1.36071	3.77864	-13.2987	5.14557e-35	1.29928e-32	67.4905	EMX2OS
CCDC115	-0.64385	5.3673	-13.2947	5.36016e-35	1.34765e-32	67.4498	CCDC115
CNNM3	-0.810644	3.95841	-13.2826	6.0483e-35	1.50861e-32	67.3295	CNNM3
BARX2	-1.60879	4.66928	-13.2825	6.05183e-35	1.50861e-32	67.3289	BARX2
EPHX2	-1.27722	5.11632	-13.2811	6.14183e-35	1.52455e-32	67.3142	EPHX2
TMEM176A	-1.68864	8.932	-13.2792	6.25855e-35	1.54697e-32	67.2955	TMEM176A
DOK4	-0.932801	5.18292	-13.275	6.52517e-35	1.6061e-32	67.2539	DOK4
RP11-252A24.5	-1.40445	2.24564	-13.2593	7.64053e-35	1.87276e-32	67.0968	RP11-252A24.5
BIVM	-0.983023	4.49558	-13.2553	7.95297e-35	1.94122e-32	67.0568	BIVM
MYOM3	-1.44566	3.44114	-13.2365	9.59263e-35	2.33172e-32	66.8701	MYOM3
WWC1	-1.11443	5.30353	-13.2304	1.01973e-34	2.46846e-32	66.8092	WWC1
SPATS2L	-1.09245	6.60015	-13.1815	1.66228e-34	4.00733e-32	66.3225	SPATS2L
WDFY3-AS2	-0.990194	2.38454	-13.1765	1.74681e-34	4.19384e-32	66.2731	WDFY3-AS2
TPRG1L	-0.708973	5.19257	-13.169	1.88173e-34	4.49933e-32	66.199	TPRG1L
FOLR1	-1.86046	5.72408	-13.1679	1.90348e-34	4.53283e-32	66.1876	FOLR1
SLC25A23	-0.791748	5.47464	-13.1641	1.97709e-34	4.68906e-32	66.1498	SLC25A23
PIFO	-1.00532	3.2231	-13.1635	1.98803e-34	4.69599e-32	66.1443	PIFO
MAOB	-1.63022	6.50134	-13.1441	2.41298e-34	5.67691e-32	65.9513	MAOB
OSCP1	-0.664316	3.49905	-13.1271	2.8569e-34	6.69441e-32	65.7831	OSCP1
ANKS4B	-1.28617	2.0942	-13.1262	2.88166e-34	6.72552e-32	65.7746	ANKS4B
HS1BP3	-0.774345	5.16559	-13.1089	3.4258e-34	7.96375e-32	65.6023	HS1BP3
MAPK3	-0.704498	6.41898	-13.0949	3.93737e-34	9.1168e-32	65.4637	MAPK3
SDPR	-1.63489	4.74876	-13.0759	4.75666e-34	1.09705e-31	65.2754	SDPR
MPI	-0.855344	5.92319	-13.0707	5.0043e-34	1.14964e-31	65.2249	MPI
BNIP3L	-1.13687	6.78837	-13.0503	6.13017e-34	1.40278e-31	65.0228	BNIP3L
CLCN5	-1.29682	3.25686	-13.0486	6.23451e-34	1.42111e-31	65.006	CLCN5
JUP	-0.99018	6.19431	-13.0473	6.31548e-34	1.43398e-31	64.9931	JUP
MSRA	-1.13338	4.61984	-13.0375	6.96106e-34	1.57446e-31	64.8962	MSRA
AGMAT	-1.6923	3.36339	-13.0204	8.25018e-34	1.85886e-31	64.727	AGMAT
SLC5A1	-2.35326	2.84864	-13.0177	8.46935e-34	1.89533e-31	64.7009	SLC5A1
MYO3A	-0.907835	1.68582	-13.0176	8.47673e-34	1.89533e-31	64.7	MYO3A
SOWAHB	-1.09036	1.78678	-13.0048	9.63101e-34	2.14523e-31	64.5729	SOWAHB
AGXT2	-2.11055	4.31936	-12.9936	1.07565e-33	2.37977e-31	64.4628	AGXT2
ADCY5	-1.55751	3.81857	-12.9935	1.07653e-33	2.37977e-31	64.462	ADCY5
TINAGL1	-1.00271	6.30726	-12.9886	1.12984e-33	2.48823e-31	64.4139	TINAGL1
MOB3B	-1.03318	3.03117	-12.9599	1.50158e-33	3.29453e-31	64.1306	MOB3B
TNFRSF19	-1.31817	3.14061	-12.9566	1.55126e-33	3.39083e-31	64.0982	TNFRSF19
TLR3	-1.59171	4.75789	-12.949	1.67326e-33	3.64391e-31	64.0228	TLR3
RP11-283I3.4	-1.12547	1.87278	-12.9318	1.98169e-33	4.29961e-31	63.8543	RP11-283I3.4
FBXO17	-1.12471	6.01164	-12.931	1.99834e-33	4.31974e-31	63.846	FBXO17
SLC16A4	-1.41511	5.65274	-12.922	2.18455e-33	4.70489e-31	63.7573	SLC16A4
DYNC2LI1	-0.83316	4.8052	-12.9123	2.40384e-33	5.15821e-31	63.662	DYNC2LI1
DAB2	-1.22808	7.10918	-12.9048	2.58891e-33	5.53506e-31	63.5882	DAB2
FGF14-AS2	-0.80126	2.09612	-12.9002	2.70949e-33	5.7718e-31	63.5428	FGF14-AS2
RP11-703I16.1	-0.90448	2.30647	-12.8985	2.75492e-33	5.84732e-31	63.5263	RP11-703I16.1
TNFAIP6	-2.19462	4.87029	-12.8975	2.78076e-33	5.88086e-31	63.517	TNFAIP6
DNAJC16	-0.812457	3.29426	-12.8735	3.52382e-33	7.42549e-31	63.2812	DNAJC16
ITGB8	-1.48529	4.1781	-12.8684	3.70533e-33	7.753e-31	63.2312	ITGB8
PEX10	-0.592519	4.14719	-12.8684	3.70571e-33	7.753e-31	63.2311	PEX10
PNMA2	-1.49802	4.12884	-12.8654	3.81614e-33	7.95564e-31	63.2018	PNMA2
PKP4	-0.920765	5.37136	-12.8572	4.14024e-33	8.6007e-31	63.1206	PKP4
DCTN6	-0.758858	5.40541	-12.8494	4.46852e-33	9.24984e-31	63.0447	DCTN6
BPHL	-0.879555	4.65052	-12.8471	4.57173e-33	9.43016e-31	63.0219	BPHL
RBP5	-1.87764	7.74076	-12.834	5.19964e-33	1.06877e-30	62.8938	RBP5
TEX9	-0.919742	3.13479	-12.8307	5.3709e-33	1.10011e-30	62.8615	TEX9
BDH2	-0.855633	6.33	-12.8303	5.39651e-33	1.10151e-30	62.8568	BDH2
SH3BGRL2	-0.980992	3.23155	-12.8289	5.46732e-33	1.11209e-30	62.8438	SH3BGRL2
FUT11	-0.928394	5.23473	-12.8222	5.84366e-33	1.18452e-30	62.7775	FUT11
LINC01320	-1.76638	6.17886	-12.8107	6.54221e-33	1.32155e-30	62.6651	LINC01320
PITPNC1	-0.99748	4.822	-12.7959	7.56837e-33	1.52358e-30	62.52	PITPNC1
HNF1B	-1.32258	5.44461	-12.7944	7.67746e-33	1.54025e-30	62.5058	HNF1B
CXCL14	-2.26513	7.69572	-12.7863	8.31393e-33	1.66225e-30	62.4265	CXCL14
LRRC48	-0.898281	2.92351	-12.7846	8.45533e-33	1.68477e-30	62.4097	LRRC48
CBX7	-1.00425	4.91968	-12.7786	8.97004e-33	1.78127e-30	62.3508	CBX7
FAM84B	-0.982078	4.69564	-12.7767	9.13938e-33	1.80876e-30	62.3322	FAM84B
ACY3	-1.61999	4.58646	-12.7726	9.50867e-33	1.87551e-30	62.2928	ACY3
FAM110C	-1.39033	4.09411	-12.7713	9.63196e-33	1.89346e-30	62.28	FAM110C
UFSP2	-0.677675	4.98021	-12.7469	1.2238e-32	2.39772e-30	62.0415	UFSP2
TRABD2B	-1.16593	3.73366	-12.7445	1.25347e-32	2.44766e-30	62.0177	TRABD2B
HOXC10	-1.19328	5.24294	-12.7439	1.26013e-32	2.45247e-30	62.0124	HOXC10
NLRP6	-0.956538	1.18234	-12.7368	1.35086e-32	2.62036e-30	61.9432	NLRP6
LMBRD1	-0.918766	5.80414	-12.7317	1.42101e-32	2.74612e-30	61.8928	LMBRD1
BNIP3	-1.15583	6.97567	-12.7314	1.42507e-32	2.74612e-30	61.8899	BNIP3
C1orf106	-1.18101	3.50613	-12.718	1.62458e-32	3.12032e-30	61.7595	C1orf106
KDR	-1.70536	5.30138	-12.7145	1.68121e-32	3.21852e-30	61.7254	KDR
LINC00094	-0.692888	3.82478	-12.7032	1.87851e-32	3.58452e-30	61.6149	LINC00094
FARS2	-0.592608	3.74429	-12.7025	1.8917e-32	3.59798e-30	61.6079	FARS2
KANSL1L	-0.994812	3.98932	-12.6996	1.94569e-32	3.68868e-30	61.5799	KANSL1L
UNC5CL	-1.14126	3.27002	-12.6969	1.99752e-32	3.77473e-30	61.5537	UNC5CL
BEND7	-0.974448	3.67376	-12.6922	2.09208e-32	3.94072e-30	61.5077	BEND7
TMEM252	-1.8885	2.90849	-12.6829	2.2916e-32	4.3027e-30	61.417	TMEM252
HAVCR1	-2.25365	4.43097	-12.6631	2.77909e-32	5.20133e-30	61.225	HAVCR1
MARC1	-0.983829	3.17533	-12.6623	2.80298e-32	5.22934e-30	61.2165	MARC1
FAM50B	-0.955879	3.5295	-12.6548	3.01602e-32	5.60893e-30	61.1435	FAM50B
DHRS12	-0.663648	4.57433	-12.6475	3.23718e-32	6.00118e-30	61.0731	DHRS12
CMBL	-1.36737	6.68997	-12.6466	3.26783e-32	6.03889e-30	61.0637	CMBL
RNASE4	-1.35997	5.3523	-12.6447	3.32857e-32	6.13179e-30	61.0454	RNASE4
ENPEP	-1.7154	6.38452	-12.6383	3.54184e-32	6.50421e-30	60.9836	ENPEP
SLC16A13	-1.08331	2.71836	-12.6363	3.61105e-32	6.61059e-30	60.9643	SLC16A13
SLC5A12	-2.56363	3.75991	-12.6351	3.65386e-32	6.66813e-30	60.9526	SLC5A12
ASRGL1	-1.43049	4.26717	-12.6291	3.87508e-32	7.04988e-30	60.894	ASRGL1
ACLY	-1.14678	6.77879	-12.6253	4.02169e-32	7.29395e-30	60.8571	ACLY
C14orf105	-1.24148	5.48694	-12.6193	4.26331e-32	7.7083e-30	60.799	C14orf105
FRMD3	-1.30002	3.44653	-12.615	4.44884e-32	8.019e-30	60.7566	FRMD3
KANK3	-1.14061	2.80732	-12.6109	4.62776e-32	8.31591e-30	60.7173	KANK3
RHOBTB1	-1.12241	4.46337	-12.6057	4.86955e-32	8.72365e-30	60.6666	RHOBTB1
SLC37A4	-1.0153	6.65762	-12.6052	4.89556e-32	8.74351e-30	60.6613	SLC37A4
MTMR11	-1.25742	4.63255	-12.6002	5.13996e-32	9.1521e-30	60.6128	MTMR11
TTC28	-0.933633	3.26185	-12.5993	5.18509e-32	9.20448e-30	60.6041	TTC28
KLHDC7A	-1.2426	3.2926	-12.5906	5.64121e-32	9.98392e-30	60.5202	KLHDC7A
ARHGAP24	-1.08149	4.71999	-12.5901	5.66909e-32	1.0003e-29	60.5153	ARHGAP24
CLEC18C	-2.31841	4.34469	-12.5897	5.69309e-32	1.00152e-29	60.5111	CLEC18C
SEMA5B	-1.68399	5.89295	-12.5842	6.00385e-32	1.05303e-29	60.4582	SEMA5B
PLEKHA1	-0.984418	5.4355	-12.5796	6.27865e-32	1.09794e-29	60.4136	PLEKHA1
MICU1	-0.749938	5.41212	-12.5791	6.30837e-32	1.09985e-29	60.4089	MICU1
LRRC19	-1.53218	2.16664	-12.5776	6.40287e-32	1.11302e-29	60.3941	LRRC19
SLC13A1	-2.13176	2.40191	-12.5768	6.45191e-32	1.11822e-29	60.3865	SLC13A1
AGPAT1	-0.611699	5.91573	-12.5758	6.51613e-32	1.12602e-29	60.3767	AGPAT1
MORN1	-0.744561	2.51291	-12.5749	6.57137e-32	1.13223e-29	60.3683	MORN1
EDN1	-1.69823	4.78202	-12.5715	6.79807e-32	1.16785e-29	60.3345	EDN1
QRFPR	-1.51625	3.03373	-12.5371	9.49532e-32	1.62645e-29	60.0019	QRFPR
RP11-386I14.2	-0.506051	0.765153	-12.536	9.60003e-32	1.63959e-29	59.9909	RP11-386I14.2
HOXA4	-1.12907	4.46648	-12.5346	9.73251e-32	1.65738e-29	59.9773	HOXA4
KIF12	-1.3925	4.97804	-12.5323	9.94925e-32	1.68938e-29	59.9554	KIF12
PLSCR4	-1.18467	3.98734	-12.5198	1.12317e-31	1.90163e-29	59.8347	PLSCR4
ASPA	-1.48047	3.72188	-12.5139	1.18962e-31	2.00833e-29	59.7775	ASPA
ARHGEF16	-1.33073	3.7877	-12.5091	1.24666e-31	2.09858e-29	59.7309	ARHGEF16
TPRKB	-0.572569	5.13226	-12.5062	1.28188e-31	2.15168e-29	59.7031	TPRKB
SERP2	-0.843684	2.57824	-12.5026	1.3276e-31	2.22206e-29	59.6682	SERP2
ACAD11	-1.60142	5.93468	-12.4988	1.37718e-31	2.29848e-29	59.6317	ACAD11
GALNT11	-1.16287	5.96011	-12.493	1.45828e-31	2.42692e-29	59.5748	GALNT11
KLC4	-0.743982	4.88161	-12.4866	1.55119e-31	2.57422e-29	59.5133	KLC4
PTPRB	-1.53184	4.03854	-12.4852	1.57257e-31	2.60233e-29	59.4997	PTPRB
DUSP11	-0.659426	4.23422	-12.4718	1.78966e-31	2.95324e-29	59.371	DUSP11
ESD	-0.636924	6.98937	-12.4708	1.80758e-31	2.97444e-29	59.361	ESD
WWC2-AS2	-0.544565	1.13278	-12.4652	1.90843e-31	3.13159e-29	59.307	WWC2-AS2
CPNE8	-0.867334	3.70987	-12.4603	2.00165e-31	3.27538e-29	59.2595	CPNE8
CFDP1	-0.641362	6.37895	-12.4513	2.18358e-31	3.56312e-29	59.1729	CFDP1
POLR2C	-0.679308	5.91282	-12.4507	2.19655e-31	3.57434e-29	59.1671	POLR2C
THNSL1	-0.682243	2.49867	-12.4498	2.21666e-31	3.59707e-29	59.158	THNSL1
PNMA6A	-1.36624	3.42948	-12.4486	2.24198e-31	3.62811e-29	59.1467	PNMA6A
AKR7A3	-1.58215	3.55394	-12.4469	2.27941e-31	3.67852e-29	59.1302	AKR7A3
FAM149A	-1.1138	5.13429	-12.4379	2.48764e-31	4.00353e-29	59.0432	FAM149A
C6orf47	-0.607071	3.97893	-12.431	2.65841e-31	4.26664e-29	58.9771	C6orf47
EZR	-1.02024	7.81067	-12.4283	2.73012e-31	4.36975e-29	58.9506	EZR
SALL1	-1.24009	4.13352	-12.427	2.76394e-31	4.41183e-29	58.9384	SALL1
FGGY	-0.988661	4.42301	-12.42	2.9559e-31	4.70543e-29	58.8715	FGGY
TMEM88	-1.38081	4.57536	-12.4188	2.99024e-31	4.74719e-29	58.86	TMEM88
NUP62CL	-0.819221	1.95724	-12.4174	3.03213e-31	4.80068e-29	58.8462	NUP62CL
RUNDC3B	-0.843027	1.40288	-12.4145	3.11769e-31	4.92285e-29	58.8185	RUNDC3B
TRIM13	-0.652034	4.0608	-12.4078	3.32862e-31	5.24178e-29	58.7533	TRIM13
HN1L	-0.809485	5.67128	-12.4013	3.54407e-31	5.5661e-29	58.6909	HN1L
PCBP1	-0.785703	8.14432	-12.3964	3.71538e-31	5.81954e-29	58.6439	PCBP1
B4GAT1	-0.79696	5.06582	-12.3929	3.84368e-31	6.00445e-29	58.6101	B4GAT1
NHEJ1	-0.881963	4.04194	-12.3744	4.59375e-31	7.15709e-29	58.4327	NHEJ1
CTDSP1	-0.701818	6.65117	-12.3649	5.03742e-31	7.82751e-29	58.3409	CTDSP1
TMTC2	-0.975481	2.98057	-12.3514	5.73834e-31	8.87154e-29	58.2113	TMTC2
LEPROTL1	-0.809038	5.98242	-12.3513	5.7396e-31	8.87154e-29	58.2111	LEPROTL1
RAMP3	-1.4368	5.78866	-12.344	6.16165e-31	9.49884e-29	58.1405	RAMP3
ABC12-49244600F4.4	-1.27245	2.80461	-12.3176	7.94292e-31	1.22127e-28	57.8877	ABC12-49244600F4.4
FAM86C2P	-0.607303	2.37849	-12.3118	8.4002e-31	1.2882e-28	57.832	FAM86C2P
ZMYM6NB	-0.669535	5.50724	-12.3092	8.61774e-31	1.31811e-28	57.8066	ZMYM6NB
BBS1	-0.750516	4.64948	-12.3007	9.35434e-31	1.42705e-28	57.725	BBS1
FAM134A	-0.698273	6.58839	-12.2985	9.55324e-31	1.45361e-28	57.704	FAM134A
CRIM1	-1.1218	6.01409	-12.2978	9.61942e-31	1.45988e-28	57.6971	CRIM1
NEK11	-0.78717	2.78252	-12.2965	9.73908e-31	1.47422e-28	57.6848	NEK11
SLC10A2	-1.76993	2.09433	-12.2921	1.01568e-30	1.5335e-28	57.643	SLC10A2
PROSC	-0.798724	5.0851	-12.2917	1.01928e-30	1.53498e-28	57.6395	PROSC
AC005355.2	-1.02078	2.01576	-12.2893	1.04304e-30	1.56672e-28	57.6166	AC005355.2
INPP5K	-0.56872	4.6504	-12.2884	1.0522e-30	1.57645e-28	57.6079	INPP5K
CDC42SE2	-0.815421	5.4646	-12.2805	1.13564e-30	1.69711e-28	57.5319	CDC42SE2
NFU1	-0.572685	5.91017	-12.2601	1.38175e-30	2.05965e-28	57.3367	NFU1
SLC23A3	-2.17801	3.71104	-12.259	1.39589e-30	2.07545e-28	57.3266	SLC23A3
SORBS2	-1.32903	5.21785	-12.2562	1.43447e-30	2.12741e-28	57.2995	SORBS2
FAM219B	-0.648538	4.84746	-12.2483	1.54762e-30	2.28942e-28	57.2239	FAM219B
TNFRSF21	-1.26172	5.07529	-12.2448	1.59961e-30	2.36036e-28	57.191	TNFRSF21
MIEF2	-0.603707	3.31989	-12.2433	1.62409e-30	2.38712e-28	57.1759	MIEF2
CNPPD1	-0.756787	6.37448	-12.2431	1.62589e-30	2.38712e-28	57.1748	CNPPD1
RP5-1033H22.2	-1.14595	2.40215	-12.2414	1.65297e-30	2.42082e-28	57.1584	RP5-1033H22.2
CPT2	-0.895747	3.97832	-12.2375	1.71597e-30	2.50682e-28	57.1212	CPT2
IQUB	-0.67253	1.21918	-12.2338	1.77786e-30	2.59077e-28	57.0859	IQUB
TAPT1	-0.765856	4.07115	-12.2295	1.85329e-30	2.69398e-28	57.0446	TAPT1
DCDC2	-1.41127	2.95492	-12.2216	2.00005e-30	2.90012e-28	56.9687	DCDC2
SOX13	-1.06265	4.02717	-12.2181	2.06858e-30	2.98595e-28	56.9352	SOX13
HEXIM1	-0.673725	4.19688	-12.2178	2.07334e-30	2.98595e-28	56.9329	HEXIM1
ADORA2A-AS1	-1.08281	2.11047	-12.2178	2.07453e-30	2.98595e-28	56.9323	ADORA2A-AS1
PODXL	-1.49417	5.78686	-12.2138	2.15393e-30	3.09264e-28	56.895	PODXL
PARD6B	-0.83218	3.18157	-12.213	2.17056e-30	3.10889e-28	56.8873	PARD6B
C11orf1	-0.67316	5.773	-12.208	2.27799e-30	3.2548e-28	56.8392	C11orf1
A1CF	-1.45555	2.28106	-12.207	2.29941e-30	3.27741e-28	56.8299	A1CF
RHPN2	-0.950582	4.19342	-12.1979	2.50853e-30	3.5668e-28	56.7433	RHPN2
RAVER2	-0.815518	2.93793	-12.1906	2.69186e-30	3.8182e-28	56.6731	RAVER2
MYL3	-1.71501	2.55398	-12.1801	2.97456e-30	4.209e-28	56.5737	MYL3
UPB1	-1.64655	3.62822	-12.1674	3.36181e-30	4.7455e-28	56.452	UPB1
TJP2	-0.953775	4.36522	-12.1659	3.40942e-30	4.80114e-28	56.438	TJP2
LAPTM4A	-0.706728	8.25871	-12.157	3.71168e-30	5.21424e-28	56.3534	LAPTM4A
RN7SL8P	-1.125	1.34782	-12.1557	3.75874e-30	5.26772e-28	56.3409	RN7SL8P
FREM2	-1.03167	1.40557	-12.1509	3.93358e-30	5.49959e-28	56.2957	FREM2
BAIAP2-AS1	-0.698318	3.33214	-12.1476	4.06217e-30	5.66586e-28	56.2637	BAIAP2-AS1
PDZK1IP1	-1.89201	8.81765	-12.1376	4.46938e-30	6.21902e-28	56.1686	PDZK1IP1
CDK18	-1.39082	6.86738	-12.1366	4.50893e-30	6.25919e-28	56.1598	CDK18
FAM213B	-0.756156	4.32293	-12.1352	4.57324e-30	6.33345e-28	56.1457	FAM213B
TRAM2-AS1	-0.709157	2.97485	-12.1302	4.79373e-30	6.62314e-28	56.0989	TRAM2-AS1
EXOC3L2	-1.34785	4.37719	-12.1261	4.98872e-30	6.87634e-28	56.0592	EXOC3L2
KAT5	-0.546208	5.2482	-12.125	5.0375e-30	6.92728e-28	56.0495	KAT5
EIF4EBP2	-0.84386	5.32496	-12.1201	5.27952e-30	7.24308e-28	56.0028	EIF4EBP2
USH1C	-1.77119	6.17263	-12.1172	5.42735e-30	7.42849e-28	55.9754	USH1C
SMIM24	-1.95669	6.70651	-12.114	5.59496e-30	7.64005e-28	55.9451	SMIM24
CDH6	-1.58425	5.61942	-12.1056	6.06593e-30	8.26392e-28	55.8647	CDH6
CFAP36	-0.795145	5.9911	-12.1038	6.17245e-30	8.38952e-28	55.8474	CFAP36
STARD8	-1.00281	3.37309	-12.0951	6.70242e-30	9.08592e-28	55.7654	STARD8
TMEM14A	-0.783539	5.05543	-12.0949	6.71584e-30	9.08592e-28	55.7634	TMEM14A
SRSF8	-0.564546	4.17662	-12.0887	7.12498e-30	9.61724e-28	55.7046	SRSF8
RPRD2	-0.840171	3.87906	-12.0876	7.19981e-30	9.6959e-28	55.6942	RPRD2
SPRYD7	-0.562928	3.0091	-12.0852	7.36746e-30	9.89892e-28	55.6713	SPRYD7
KIAA1549	-0.812	1.8896	-12.0701	8.50895e-30	1.14065e-27	55.528	KIAA1549
CTNND1	-0.826797	6.39563	-12.0542	9.89747e-30	1.32375e-27	55.3776	CTNND1
TMEM133	-0.864677	3.67319	-12.0516	1.01486e-29	1.35426e-27	55.3526	TMEM133
IMP3	-0.527928	5.80388	-12.051	1.02023e-29	1.35832e-27	55.3474	IMP3
FMO2	-1.79319	3.32476	-12.0459	1.07126e-29	1.42303e-27	55.2988	FMO2
TBL1X	-0.919186	4.20269	-12.0454	1.07672e-29	1.42704e-27	55.2938	TBL1X
KAZN	-0.846935	3.34367	-12.0339	1.20039e-29	1.58737e-27	55.1856	KAZN
CDKAL1	-0.536063	2.89409	-12.0322	1.22056e-29	1.6104e-27	55.169	CDKAL1
ABCB1	-1.4931	3.64852	-12.0313	1.23035e-29	1.61966e-27	55.1611	ABCB1
RP11-541N10.3	-0.519197	1.71634	-12.0304	1.24086e-29	1.62984e-27	55.1526	RP11-541N10.3
PAAF1	-0.601814	4.65807	-12.0223	1.34028e-29	1.7549e-27	55.0759	PAAF1
TFEC	-1.30652	3.5026	-12.0222	1.34206e-29	1.7549e-27	55.0746	TFEC
LINC01507	-0.943134	1.68561	-12.0084	1.52944e-29	1.99546e-27	54.9446	LINC01507
TMEM174	-2.1098	2.50618	-12.0036	1.60123e-29	2.08448e-27	54.8989	TMEM174
SLC22A12	-2.43288	2.86525	-11.9993	1.66819e-29	2.16683e-27	54.8582	SLC22A12
MAML2	-1.05546	3.53769	-11.9983	1.68402e-29	2.18256e-27	54.8488	MAML2
NEBL	-1.30606	3.25279	-11.9978	1.69189e-29	2.18792e-27	54.8441	NEBL
SLC35D2	-0.587938	4.80742	-11.9889	1.8405e-29	2.37485e-27	54.7604	SLC35D2
PECAM1	-1.3676	6.83643	-11.9814	1.9772e-29	2.54563e-27	54.6891	PECAM1
TNFSF10	-1.30609	7.13567	-11.9774	2.0529e-29	2.6373e-27	54.6517	TNFSF10
FLOT2	-0.653254	6.29322	-11.9761	2.07894e-29	2.66491e-27	54.6392	FLOT2
RAB17	-1.17208	5.13195	-11.9752	2.09619e-29	2.68116e-27	54.631	RAB17
TMEM38B	-1.29937	4.20557	-11.9736	2.12849e-29	2.71196e-27	54.6158	TMEM38B
AC006126.4	-1.43555	3.14064	-11.9736	2.12954e-29	2.71196e-27	54.6153	AC006126.4
RASSF6	-1.10404	3.40164	-11.9707	2.18895e-29	2.78158e-27	54.5879	RASSF6
TMUB2	-0.501441	4.96047	-11.9684	2.23669e-29	2.83609e-27	54.5664	TMUB2
IFIT5	-0.696342	3.53544	-11.9666	2.27444e-29	2.87773e-27	54.5498	IFIT5
ADCY9	-0.884113	3.34479	-11.9656	2.29609e-29	2.89886e-27	54.5404	ADCY9
CDHR5	-2.21849	5.51686	-11.9566	2.50137e-29	3.15124e-27	54.4552	CDHR5
ZNF395	-1.27093	6.67457	-11.9559	2.5167e-29	3.16375e-27	54.4491	ZNF395
BBS12	-0.760363	2.55821	-11.9425	2.85804e-29	3.58515e-27	54.3226	BBS12
ELOVL7	-1.27775	4.28292	-11.9293	3.23858e-29	4.05383e-27	54.1982	ELOVL7
CCDC28A	-0.625733	5.03327	-11.9281	3.27504e-29	4.09073e-27	54.1871	CCDC28A
ADH5	-0.758887	6.7833	-11.9194	3.55661e-29	4.43297e-27	54.105	ADH5
RP5-1021I20.2	-1.64759	3.59524	-11.9178	3.61032e-29	4.49036e-27	54.0901	RP5-1021I20.2
MAST4	-0.904547	3.46896	-11.9164	3.6589e-29	4.54114e-27	54.0768	MAST4
BHMT2	-1.45394	6.69889	-11.916	3.67182e-29	4.54755e-27	54.0733	BHMT2
RIMKLA	-1.02383	2.23318	-11.9158	3.68147e-29	4.54988e-27	54.0707	RIMKLA
MCF2L	-1.15457	4.54018	-11.9086	3.93727e-29	4.85578e-27	54.0039	MCF2L
C2orf73	-0.441489	0.699208	-11.9084	3.94739e-29	4.85803e-27	54.0013	C2orf73
ADGRG6	-1.37009	3.3679	-11.9071	3.99511e-29	4.89196e-27	53.9894	ADGRG6
PIGV	-0.635799	3.50257	-11.907	3.99847e-29	4.89196e-27	53.9885	PIGV
FAAH	-1.03095	4.12071	-11.907	4.00001e-29	4.89196e-27	53.9881	FAAH
ZFAT	-0.868013	3.23407	-11.8994	4.29562e-29	5.24253e-27	53.9172	ZFAT
FLRT3	-1.74314	2.89862	-11.8899	4.70034e-29	5.72454e-27	53.8277	FLRT3
ALPK2	-1.46002	4.05411	-11.8839	4.97313e-29	6.04421e-27	53.7715	ALPK2
VPS37D	-0.850571	2.72686	-11.8827	5.03151e-29	6.1025e-27	53.7599	VPS37D
C2orf15	-0.848801	1.87805	-11.8822	5.05437e-29	6.11756e-27	53.7554	C2orf15
CIRH1A	-0.769564	5.12554	-11.8786	5.232e-29	6.3195e-27	53.7211	CIRH1A
CYP2J2	-2.38668	5.68798	-11.8737	5.47579e-29	6.60035e-27	53.6758	CYP2J2
AP000445.1	-0.438894	0.579596	-11.8655	5.91933e-29	7.12033e-27	53.5983	AP000445.1
ZDHHC6	-0.58449	4.68241	-11.8537	6.61338e-29	7.9389e-27	53.488	ZDHHC6
LRRC75B	-1.17454	4.59867	-11.847	7.04759e-29	8.44285e-27	53.4247	LRRC75B
FAM107A	-1.22529	3.31589	-11.8447	7.20265e-29	8.61098e-27	53.4031	FAM107A
MYO1C	-0.658818	6.21167	-11.8315	8.1546e-29	9.71765e-27	53.2796	MYO1C
CC2D2A	-0.842018	4.04094	-11.8314	8.16149e-29	9.71765e-27	53.2788	CC2D2A
RNMTL1	-0.463859	3.57509	-11.8276	8.46199e-29	1.0055e-26	53.2428	RNMTL1
PAX2	-1.35838	4.47369	-11.8252	8.65094e-29	1.02587e-26	53.2208	PAX2
PTPRM	-0.94609	5.97088	-11.8198	9.1049e-29	1.07752e-26	53.17	PTPRM
RP11-478K15.6	-0.822655	1.11734	-11.8148	9.53987e-29	1.12672e-26	53.1236	RP11-478K15.6
MMRN2	-1.23846	4.88255	-11.814	9.61535e-29	1.13335e-26	53.1157	MMRN2
SYF2	-0.559938	5.79249	-11.8092	1.00573e-28	1.18294e-26	53.071	SYF2
NRAV	-0.588441	3.1877	-11.809	1.00765e-28	1.18294e-26	53.0691	NRAV
LINC00671	-2.16992	2.59753	-11.7923	1.17962e-28	1.38207e-26	52.9124	LINC00671
DISP1	-0.652974	2.61412	-11.7916	1.18723e-28	1.3882e-26	52.906	DISP1
PPFIBP1	-1.17387	5.13102	-11.7827	1.29083e-28	1.50634e-26	52.8228	PPFIBP1
HNMT	-0.903046	6.26986	-11.778	1.34864e-28	1.57067e-26	52.7792	HNMT
MARCH8	-0.82224	3.89419	-11.7727	1.41712e-28	1.64715e-26	52.7299	MARCH8
DSCAML1	-0.854699	1.86465	-11.7701	1.45254e-28	1.68498e-26	52.7054	DSCAML1
STPG1	-0.534912	2.50227	-11.7688	1.47091e-28	1.70291e-26	52.6929	STPG1
HLA-E	-0.764013	9.30756	-11.766	1.50999e-28	1.74471e-26	52.6668	HLA-E
ZNF503-AS1	-0.73889	1.46081	-11.7655	1.51661e-28	1.7489e-26	52.6625	ZNF503-AS1
RGCC	-1.2899	6.62927	-11.7644	1.53305e-28	1.7644e-26	52.6517	RGCC
ABLIM1	-0.923585	4.64751	-11.7585	1.62028e-28	1.86113e-26	52.5967	ABLIM1
SEPSECS	-0.755249	2.89831	-11.7579	1.6291e-28	1.8676e-26	52.5913	SEPSECS
SSFA2	-0.894894	5.21567	-11.7378	1.96738e-28	2.251e-26	52.4036	SSFA2
TRPM3	-1.05104	1.48989	-11.7367	1.98825e-28	2.27044e-26	52.3931	TRPM3
RBPMS	-0.636687	7.33158	-11.7362	1.99606e-28	2.27492e-26	52.3892	RBPMS
ALDH1A1	-1.36239	7.92411	-11.7356	2.00861e-28	2.28457e-26	52.383	ALDH1A1
KLF8	-0.929811	2.86544	-11.7354	2.01232e-28	2.28457e-26	52.3812	KLF8
DRAIC	-1.51135	2.87056	-11.7307	2.10234e-28	2.38215e-26	52.3377	DRAIC
FLT1	-1.53127	6.18566	-11.7294	2.12778e-28	2.40633e-26	52.3257	FLT1
RHOB	-1.3637	8.31601	-11.724	2.23856e-28	2.52672e-26	52.2752	RHOB
LINC01158	-1.16121	5.22831	-11.7229	2.26079e-28	2.54692e-26	52.2654	LINC01158
CTBP2	-0.85276	5.18018	-11.7212	2.29824e-28	2.58413e-26	52.249	CTBP2
GRHPR	-0.739111	6.49572	-11.7163	2.40579e-28	2.69987e-26	52.2036	GRHPR
IRX3	-1.42848	5.37482	-11.7138	2.46346e-28	2.75931e-26	52.18	IRX3
ZNF704	-1.0226	2.80278	-11.7053	2.66614e-28	2.98063e-26	52.1014	ZNF704
CRY2	-0.939198	4.49322	-11.7029	2.72817e-28	3.04417e-26	52.0785	CRY2
MGAM	-1.79804	2.9614	-11.7	2.80346e-28	3.12223e-26	52.0514	MGAM
RP3-406A7.7	-1.14777	2.45548	-11.6978	2.86229e-28	3.1817e-26	52.0308	RP3-406A7.7
PPP1R11	-0.51261	5.74739	-11.6973	2.8754e-28	3.19022e-26	52.0262	PPP1R11
ZNF747	-0.448271	3.09859	-11.697	2.88156e-28	3.19101e-26	52.0241	ZNF747
INSR	-1.06903	5.48918	-11.6942	2.95785e-28	3.26932e-26	51.9981	INSR
SIRT3	-0.568117	4.33462	-11.6858	3.20088e-28	3.53128e-26	51.9196	SIRT3
COL23A1	-1.86076	6.10142	-11.6839	3.2589e-28	3.58853e-26	51.9017	COL23A1
AGPS	-0.801247	3.58514	-11.6828	3.29192e-28	3.61808e-26	51.8917	AGPS
PFKP	-1.07804	7.76909	-11.6796	3.39336e-28	3.72259e-26	51.8615	PFKP
ARHGEF28	-0.856524	4.52164	-11.6716	3.65621e-28	4.00344e-26	51.7873	ARHGEF28
LRRC37A7P	-1.25129	1.56307	-11.6587	4.12466e-28	4.50796e-26	51.6674	LRRC37A7P
CCDC89	-0.685539	1.67861	-11.6568	4.1974e-28	4.57891e-26	51.65	CCDC89
CCL15-CCL14	-1.41053	3.91314	-11.6539	4.31141e-28	4.69454e-26	51.6234	CCL15-CCL14
RAI2	-0.945177	3.7122	-11.6442	4.72035e-28	5.1303e-26	51.5333	RAI2
AK4	-1.22176	5.41511	-11.6321	5.28435e-28	5.73263e-26	51.421	AK4
RILPL2	-0.604592	2.90993	-11.6292	5.43251e-28	5.88247e-26	51.3935	RILPL2
ABCG2	-1.24194	2.55174	-11.6259	5.60327e-28	6.05619e-26	51.3627	ABCG2
PRKAA2	-0.927344	2.96595	-11.6256	5.61765e-28	6.06054e-26	51.3602	PRKAA2
TYMS	-1.00908	5.17303	-11.6192	5.95968e-28	6.41772e-26	51.3014	TYMS
MTHFS	-0.696622	2.85766	-11.6137	6.27301e-28	6.74273e-26	51.2505	MTHFS
MB21D2	-0.797572	2.35976	-11.611	6.43695e-28	6.90214e-26	51.2248	MB21D2
IDNK	-0.798376	3.28974	-11.6108	6.44487e-28	6.90214e-26	51.2236	IDNK
RETSAT	-0.707711	5.27644	-11.6065	6.71265e-28	7.1758e-26	51.1831	RETSAT
RP11-434E6.4	-0.846607	1.92308	-11.6043	6.85091e-28	7.31026e-26	51.1628	RP11-434E6.4
GLB1L2	-0.987908	3.85271	-11.6004	7.10055e-28	7.56286e-26	51.1272	GLB1L2
POLR2E	-0.593015	7.24024	-11.5997	7.14889e-28	7.59805e-26	51.1205	POLR2E
CLUAP1	-0.681905	4.29597	-11.5995	7.15953e-28	7.59805e-26	51.119	CLUAP1
MARC2	-0.923641	4.99387	-11.595	7.46851e-28	7.91162e-26	51.077	MARC2
MBD2	-0.69651	5.97002	-11.5887	7.92352e-28	8.37848e-26	51.0182	MBD2
TMEM140	-0.713588	6.22053	-11.5879	7.97896e-28	8.42191e-26	51.0113	TMEM140
DDX58	-0.847219	3.46026	-11.5718	9.27281e-28	9.76997e-26	50.8618	DDX58
ZNF821	-0.684218	2.91191	-11.5628	1.00743e-27	1.05896e-25	50.7794	ZNF821
ANK3	-1.51158	4.36513	-11.5627	1.00868e-27	1.05896e-25	50.7781	ANK3
CABLES1	-0.976266	3.66314	-11.5613	1.02159e-27	1.07058e-25	50.7655	CABLES1
TPM1	-0.910301	8.45721	-11.5589	1.04546e-27	1.09364e-25	50.7425	TPM1
FBXO3	-0.855455	4.65097	-11.5553	1.08042e-27	1.1282e-25	50.7098	FBXO3
PRUNE2	-1.46273	5.36493	-11.5515	1.1193e-27	1.16672e-25	50.6747	PRUNE2
CLEC18B	-2.02789	5.19334	-11.5477	1.15985e-27	1.20684e-25	50.6393	CLEC18B
ERBB2	-0.93546	5.10233	-11.546	1.17787e-27	1.22341e-25	50.624	ERBB2
RALB	-0.816513	6.04822	-11.5446	1.19327e-27	1.23722e-25	50.611	RALB
ARHGAP29	-0.991897	4.73382	-11.5432	1.20967e-27	1.25201e-25	50.5975	ARHGAP29
FAM8A1	-0.707644	3.97055	-11.5428	1.21338e-27	1.25363e-25	50.5944	FAM8A1
SLC4A4	-1.38732	4.51733	-11.5397	1.24936e-27	1.28853e-25	50.5654	SLC4A4
CDIPT	-0.507207	6.43928	-11.5355	1.29829e-27	1.33665e-25	50.5272	CDIPT
ACSM5	-1.36722	4.33484	-11.5346	1.30989e-27	1.34622e-25	50.5183	ACSM5
FAM188B	-0.527972	2.3381	-11.5337	1.32007e-27	1.35431e-25	50.5106	FAM188B
LYRM9	-0.705972	4.02794	-11.528	1.39181e-27	1.42542e-25	50.458	LYRM9
KIFC3	-0.842681	5.18469	-11.526	1.41884e-27	1.45055e-25	50.4389	KIFC3
SH3D19	-0.821277	3.95288	-11.5247	1.43577e-27	1.46531e-25	50.4271	SH3D19
CASKIN2	-0.89363	3.77461	-11.5244	1.43917e-27	1.46623e-25	50.4247	CASKIN2
FBXO15	-0.662875	1.80446	-11.5238	1.44804e-27	1.47271e-25	50.4186	FBXO15
SLFN13	-0.968665	3.76235	-11.5223	1.46739e-27	1.4898e-25	50.4054	SLFN13
RP11-147L13.11	-0.630426	4.38076	-11.5217	1.47581e-27	1.49575e-25	50.3997	RP11-147L13.11
CHMP6	-0.521366	4.44178	-11.5166	1.5479e-27	1.56611e-25	50.3523	CHMP6
ANG	-1.23667	5.1616	-11.516	1.55692e-27	1.57252e-25	50.3465	ANG
VAT1	-0.686932	7.14232	-11.514	1.58547e-27	1.59859e-25	50.3285	VAT1
STAT5B	-0.662967	4.73445	-11.5048	1.7262e-27	1.7375e-25	50.2439	STAT5B
EPHA2	-1.06309	4.06905	-11.4949	1.89321e-27	1.90233e-25	50.1521	EPHA2
PRKCZ	-0.67917	3.56481	-11.4926	1.9328e-27	1.93879e-25	50.1315	PRKCZ
RP1-95L4.4	-0.577885	1.71112	-11.486	2.05538e-27	2.05823e-25	50.0704	RP1-95L4.4
SMPDL3A	-1.15737	5.89032	-11.4849	2.07664e-27	2.07596e-25	50.0601	SMPDL3A
ATXN1L	-0.787574	3.55936	-11.4834	2.10503e-27	2.10076e-25	50.0466	ATXN1L
KIAA1671	-0.84488	4.04696	-11.4794	2.1847e-27	2.17657e-25	50.0097	KIAA1671
FCGRT	-0.574652	7.52664	-11.473	2.31877e-27	2.30515e-25	49.9505	FCGRT
YPEL2	-0.762089	3.9674	-11.4728	2.32164e-27	2.30515e-25	49.9493	YPEL2
FTO	-0.926118	5.66246	-11.4712	2.35624e-27	2.33554e-25	49.9346	FTO
ZNF691	-0.468585	3.25676	-11.4683	2.4219e-27	2.39658e-25	49.9072	ZNF691
SH3YL1	-0.980635	5.45033	-11.4658	2.47834e-27	2.44829e-25	49.8843	SH3YL1
DMRTA1	-0.723434	1.45788	-11.4639	2.52221e-27	2.48744e-25	49.8669	DMRTA1
YWHAE	-0.550573	8.81223	-11.4592	2.63418e-27	2.5935e-25	49.8237	YWHAE
TAF11	-0.545307	4.40274	-11.457	2.68734e-27	2.6414e-25	49.8038	TAF11
ZMYND12	-0.784947	2.0222	-11.4553	2.72928e-27	2.67812e-25	49.7884	ZMYND12
HMGCL	-0.587654	5.53816	-11.4549	2.74143e-27	2.68555e-25	49.784	HMGCL
PTPRK	-0.94374	4.46315	-11.4505	2.85412e-27	2.79127e-25	49.744	PTPRK
AVPR1B	-0.998879	1.24453	-11.4499	2.87103e-27	2.80313e-25	49.7381	AVPR1B
VIL1	-1.88087	2.61159	-11.4494	2.88423e-27	2.81133e-25	49.7335	VIL1
ATOH8	-1.42806	3.21052	-11.4479	2.92304e-27	2.84443e-25	49.7202	ATOH8
CLIC1	-0.595386	8.67377	-11.4449	3.0047e-27	2.91905e-25	49.6928	CLIC1
GALNT18	-1.01741	4.50938	-11.4413	3.10738e-27	3.0138e-25	49.6594	GALNT18
SYNE1	-0.865292	4.69377	-11.4382	3.19796e-27	3.09653e-25	49.6309	SYNE1
FBXW4	-0.61423	5.19027	-11.4373	3.22311e-27	3.11572e-25	49.6231	FBXW4
HTRA2	-0.516824	4.9863	-11.4314	3.4034e-27	3.28458e-25	49.569	HTRA2
PPM1D	-0.723479	3.07563	-11.4308	3.42348e-27	3.29854e-25	49.5631	PPM1D
CLEC18A	-2.08824	4.87967	-11.4268	3.5537e-27	3.41644e-25	49.526	CLEC18A
PTH1R	-1.5459	3.5408	-11.4266	3.55752e-27	3.41644e-25	49.5249	PTH1R
STAP2	-0.85823	5.34871	-11.426	3.57881e-27	3.43126e-25	49.519	STAP2
C11orf52	-0.94186	3.8701	-11.4219	3.71608e-27	3.55706e-25	49.4816	C11orf52
ADAMTS9-AS2	-0.908753	2.17057	-11.4183	3.84251e-27	3.67207e-25	49.4483	ADAMTS9-AS2
NIT1	-0.587611	5.377	-11.4136	4.01153e-27	3.82157e-25	49.4055	NIT1
CAP2	-0.852063	3.46242	-11.4136	4.01199e-27	3.82157e-25	49.4054	CAP2
HPS6	-0.516623	3.30609	-11.4116	4.08835e-27	3.88798e-25	49.3867	HPS6
WWTR1	-1.02659	6.09486	-11.4111	4.10499e-27	3.89747e-25	49.3826	WWTR1
C16orf62	-0.519273	4.8489	-11.41	4.1466e-27	3.93062e-25	49.3726	C16orf62
TCN2	-1.24773	6.76536	-11.4097	4.15875e-27	3.93174e-25	49.3697	TCN2
AMOT	-1.07282	3.13053	-11.4097	4.16121e-27	3.93174e-25	49.3691	AMOT
ANKRD42	-0.555685	3.10575	-11.4091	4.18341e-27	3.94635e-25	49.3638	ANKRD42
GLOD4	-0.708439	5.60017	-11.4045	4.36411e-27	4.11019e-25	49.3218	GLOD4
ARHGAP32	-0.828234	2.63368	-11.3985	4.61391e-27	4.33848e-25	49.2664	ARHGAP32
ARHGEF10L	-0.793867	4.28942	-11.3812	5.41159e-27	5.08039e-25	49.1079	ARHGEF10L
RUSC2	-0.737181	3.67818	-11.3806	5.4375e-27	5.09655e-25	49.1032	RUSC2
SLC22A4	-1.10107	2.76022	-11.3767	5.63811e-27	5.27614e-25	49.0671	SLC22A4
GFOD2	-0.582097	3.76524	-11.3753	5.71372e-27	5.33836e-25	49.0539	GFOD2
MOAP1	-0.780376	4.64596	-11.3685	6.08109e-27	5.67255e-25	48.9919	MOAP1
SLC25A48	-1.50398	2.1085	-11.3682	6.09869e-27	5.67992e-25	48.9891	SLC25A48
F11R	-0.823374	5.1645	-11.3636	6.3631e-27	5.91678e-25	48.9469	F11R
HUNK	-0.769039	1.40296	-11.3612	6.50292e-27	6.0372e-25	48.9253	HUNK
AAMP	-0.583352	6.2158	-11.3607	6.53363e-27	6.05611e-25	48.9206	AAMP
N4BP2L1	-0.715085	4.00691	-11.3584	6.67385e-27	6.17632e-25	48.8995	N4BP2L1
LDB2	-1.28789	5.1171	-11.3526	7.03512e-27	6.50039e-25	48.8471	LDB2
TTC38	-0.832142	5.17972	-11.3515	7.10809e-27	6.55747e-25	48.8368	TTC38
ACADM	-1.16338	5.63261	-11.3505	7.17351e-27	6.60741e-25	48.8277	ACADM
SFR1	-0.614633	3.06043	-11.3488	7.28513e-27	6.69969e-25	48.8124	SFR1
STOM	-0.722477	7.61503	-11.3466	7.43839e-27	6.82991e-25	48.7917	STOM
SEC14L6	-1.21765	4.18422	-11.3446	7.57705e-27	6.94634e-25	48.7733	SEC14L6
VWF	-1.40179	7.57786	-11.3442	7.60334e-27	6.95955e-25	48.7699	VWF
SLC17A4	-1.95727	3.28527	-11.3428	7.69973e-27	7.03679e-25	48.7573	SLC17A4
WDR78	-0.649919	1.96692	-11.3394	7.94927e-27	7.25353e-25	48.7256	WDR78
S1PR1	-1.33715	5.10412	-11.3343	8.32363e-27	7.58331e-25	48.6799	S1PR1
KCNE3	-1.21637	5.23987	-11.3331	8.42233e-27	7.66131e-25	48.6682	KCNE3
CD200	-1.06748	4.47001	-11.3292	8.72399e-27	7.92341e-25	48.6332	CD200
PINK1	-0.682706	6.03273	-11.3266	8.93405e-27	8.10163e-25	48.6095	PINK1
RSG1	-0.686478	2.32764	-11.3197	9.51846e-27	8.61825e-25	48.5465	RSG1
TMEM82	-1.33336	1.61254	-11.3156	9.88715e-27	8.93826e-25	48.5088	TMEM82
ALDH9A1	-0.767684	5.7637	-11.3116	1.02572e-26	9.25853e-25	48.4722	ALDH9A1
HSD17B11	-0.868871	5.72187	-11.3069	1.07098e-26	9.65212e-25	48.4293	HSD17B11
WDR34	-0.70529	5.36991	-11.2976	1.16668e-26	1.04985e-24	48.3442	WDR34
F2RL1	-1.24094	4.18923	-11.2946	1.1992e-26	1.07746e-24	48.3169	F2RL1
TNS1	-1.15569	6.6528	-11.2934	1.21206e-26	1.08734e-24	48.3063	TNS1
CYYR1	-1.19819	4.25412	-11.2913	1.23599e-26	1.10712e-24	48.2869	CYYR1
ANPEP	-1.67701	6.89351	-11.2909	1.24002e-26	1.10903e-24	48.2836	ANPEP
PPT2	-0.682003	3.96729	-11.2867	1.28853e-26	1.15067e-24	48.2455	PPT2
JAG1	-1.03383	5.44158	-11.284	1.32147e-26	1.17828e-24	48.2204	JAG1
BLMH	-0.632196	4.66821	-11.2837	1.32426e-26	1.17897e-24	48.2183	BLMH
ATXN7L3B	-0.621869	4.2596	-11.2808	1.36037e-26	1.20928e-24	48.1916	ATXN7L3B
TNFRSF11B	-1.44274	4.12241	-11.2746	1.44019e-26	1.2783e-24	48.1349	TNFRSF11B
TEK	-1.25211	3.17149	-11.2737	1.45217e-26	1.28698e-24	48.1267	TEK
EBNA1BP2	-0.523941	5.36039	-11.2713	1.48439e-26	1.31355e-24	48.1048	EBNA1BP2
ABT1	-0.449224	3.40915	-11.2697	1.50642e-26	1.33104e-24	48.0902	ABT1
LEF1-AS1	0.638147	0.499225	11.2658	1.56073e-26	1.37694e-24	48.055	LEF1-AS1
AP000439.3	-1.9908	2.68139	-11.2648	1.57579e-26	1.38814e-24	48.0454	AP000439.3
NBR1	-0.820232	5.70088	-11.261	1.631e-26	1.43462e-24	48.0112	NBR1
IFT140	-0.586445	3.34238	-11.2571	1.68965e-26	1.48397e-24	47.9761	IFT140
PEX11A	-0.753948	3.37137	-11.2523	1.76578e-26	1.54852e-24	47.9323	PEX11A
FAM187A	-0.713829	2.3499	-11.2512	1.78317e-26	1.56143e-24	47.9226	FAM187A
CYB5A	-1.13505	9.03618	-11.2467	1.85942e-26	1.62577e-24	47.8809	CYB5A
KLF11	-0.879611	3.93423	-11.2434	1.91529e-26	1.67212e-24	47.8515	KLF11
ID4	-1.2897	3.96569	-11.2425	1.93126e-26	1.68356e-24	47.8433	ID4
HIPK2	-1.08446	4.97895	-11.2395	1.98454e-26	1.72743e-24	47.8162	HIPK2
AMOTL2	-0.993399	4.94153	-11.2254	2.25825e-26	1.96277e-24	47.6878	AMOTL2
HAAO	-1.04607	5.34847	-11.2213	2.34395e-26	2.03423e-24	47.6508	HAAO
DHX40	-0.722117	4.81659	-11.2172	2.43336e-26	2.1087e-24	47.6136	DHX40
EPHA7	-1.3555	2.89134	-11.2041	2.74322e-26	2.37371e-24	47.4944	EPHA7
R3HCC1	-0.59509	4.70359	-11.2034	2.75937e-26	2.3836e-24	47.4886	R3HCC1
TRIM39	-0.541968	3.12706	-11.2033	2.76278e-26	2.3836e-24	47.4874	TRIM39
KATNA1	-0.548973	3.38626	-11.2017	2.80404e-26	2.41564e-24	47.4726	KATNA1
GDF6	-1.30742	2.18343	-11.1999	2.85008e-26	2.4517e-24	47.4564	GDF6
RP11-13J10.1	-0.885141	2.40832	-11.1921	3.06111e-26	2.62937e-24	47.3855	RP11-13J10.1
LTA4H	-0.642761	6.04702	-11.1863	3.22729e-26	2.76805e-24	47.3329	LTA4H
TM7SF3	-1.0137	6.38608	-11.1857	3.24294e-26	2.77741e-24	47.3281	TM7SF3
IL17RB	-1.54414	3.61107	-11.1854	3.25399e-26	2.7828e-24	47.3247	IL17RB
ITPKA	1.00519	0.984025	11.1822	3.35052e-26	2.86118e-24	47.2957	ITPKA
GSTA4	-0.762216	4.363	-11.1807	3.39461e-26	2.89461e-24	47.2827	GSTA4
CCDC30	-0.658547	2.0721	-11.1796	3.42827e-26	2.91906e-24	47.2729	CCDC30
GLB1L	-1.05318	4.81937	-11.172	3.67447e-26	3.12415e-24	47.2039	GLB1L
LRCH1	-0.756028	3.57879	-11.1679	3.81618e-26	3.23994e-24	47.1663	LRCH1
TGFA	-1.4261	5.16092	-11.1664	3.86894e-26	3.27997e-24	47.1527	TGFA
RP1-232P20.1	-0.992844	1.8855	-11.1648	3.92373e-26	3.32162e-24	47.1387	RP1-232P20.1
PGAM1	-0.783134	8.27414	-11.1635	3.97258e-26	3.35812e-24	47.1264	PGAM1
CREB5	-0.92435	3.23914	-11.1628	3.99665e-26	3.3736e-24	47.1204	CREB5
3	-0.578428	3.38521	-11.1621	4.02332e-26	3.38818e-24	47.1138	3
DIAPH1	-0.647412	6.14347	-11.162	4.02549e-26	3.38818e-24	47.1133	DIAPH1
HSD17B8	-0.794309	4.48158	-11.1604	4.08513e-26	3.43344e-24	47.0986	HSD17B8
RIBC1	-0.544781	1.88202	-11.154	4.32843e-26	3.63272e-24	47.0412	RIBC1
SETD3	-0.721486	5.50577	-11.1538	4.33744e-26	3.63507e-24	47.0391	SETD3
RIPK1	-0.56701	4.04545	-11.1531	4.36743e-26	3.65498e-24	47.0322	RIPK1
PGRMC1	-0.810536	7.38811	-11.1497	4.50228e-26	3.76246e-24	47.002	PGRMC1
ZNF184	-0.634377	2.35374	-11.1448	4.70711e-26	3.92803e-24	46.9578	ZNF184
NIPSNAP1	-0.772533	5.69354	-11.1441	4.74007e-26	3.94957e-24	46.9509	NIPSNAP1
STK19	-0.654774	4.51535	-11.1439	4.74641e-26	3.94957e-24	46.9495	STK19
RP4-583P15.14	-1.54865	4.4911	-11.143	4.78353e-26	3.97481e-24	46.9418	RP4-583P15.14
RMND1	-0.76515	4.37003	-11.1415	4.85114e-26	4.02528e-24	46.9278	RMND1
CRYZL1	-0.608352	4.66479	-11.138	5.00796e-26	4.14695e-24	46.8962	CRYZL1
PRRG4	-0.873952	3.26697	-11.1379	5.01194e-26	4.14695e-24	46.8954	PRRG4
SHMT2	-0.850204	7.15152	-11.1347	5.1624e-26	4.26543e-24	46.866	SHMT2
TMEM232	-0.713013	1.6662	-11.1336	5.2149e-26	4.30273e-24	46.856	TMEM232
SGK1	-1.03706	6.46498	-11.1325	5.26664e-26	4.33931e-24	46.8462	SGK1
CLRN3	-1.69723	5.12172	-11.1317	5.3017e-26	4.36206e-24	46.8396	CLRN3
RIOK3	-0.677239	5.28136	-11.1274	5.51567e-26	4.53175e-24	46.8003	RIOK3
ABCC6P2	-1.08425	2.74013	-11.1218	5.80028e-26	4.75891e-24	46.7503	ABCC6P2
SLC22A24	-0.673274	0.588873	-11.1201	5.89369e-26	4.82879e-24	46.7344	SLC22A24
SCMH1	-0.583961	4.7721	-11.1152	6.15932e-26	5.03938e-24	46.6906	SCMH1
DYRK3	-0.726313	2.71241	-11.1111	6.39415e-26	5.22421e-24	46.6534	DYRK3
GIMAP6	-1.14277	4.61437	-11.1099	6.46368e-26	5.27366e-24	46.6426	GIMAP6
THAP11	-0.532628	4.13238	-11.1027	6.90146e-26	5.62301e-24	46.5775	THAP11
MAPK10	-0.824711	3.40075	-11.0997	7.09362e-26	5.77155e-24	46.5502	MAPK10
ST6GALNAC3	-0.967851	2.03628	-11.0994	7.10921e-26	5.77621e-24	46.548	ST6GALNAC3
CSNK2B	-0.44943	7.50255	-11.0852	8.08791e-26	6.5623e-24	46.4199	CSNK2B
PXDC1	-0.755599	5.53214	-11.0827	8.27441e-26	6.70342e-24	46.3972	PXDC1
CIDEB	-1.13684	5.08421	-11.0826	8.28473e-26	6.70342e-24	46.396	CIDEB
LAMTOR5	-0.519384	7.76294	-11.0817	8.3491e-26	6.74619e-24	46.3883	LAMTOR5
TUSC1	-0.679959	3.82445	-11.0772	8.69966e-26	7.01976e-24	46.3474	TUSC1
LINC00526	-0.632753	1.96418	-11.0723	9.08915e-26	7.32396e-24	46.3039	LINC00526
DPYSL2	-0.916231	5.68377	-11.0684	9.42117e-26	7.5805e-24	46.2682	DPYSL2
TSC22D1	-0.826944	7.17938	-11.0682	9.43341e-26	7.5805e-24	46.2669	TSC22D1
TIMP3	-1.3373	7.35757	-11.0667	9.56066e-26	7.66993e-24	46.2536	TIMP3
ETNK2	-1.2163	3.75949	-11.0666	9.57088e-26	7.66993e-24	46.2526	ETNK2
RP11-274B18.4	-0.60729	0.768074	-11.0591	1.02494e-25	8.20246e-24	46.1845	RP11-274B18.4
CYP27A1	-1.12636	5.17494	-11.0572	1.04283e-25	8.33428e-24	46.1673	CYP27A1
TRPV4	-1.22551	3.4666	-11.0569	1.04556e-25	8.34468e-24	46.1647	TRPV4
NRXN2	-1.40894	3.55988	-11.056	1.05375e-25	8.39863e-24	46.157	NRXN2
OSBPL1A	-0.945898	4.98206	-11.0547	1.06613e-25	8.48571e-24	46.1454	OSBPL1A
TLL1	-1.00825	1.85808	-11.0527	1.08527e-25	8.62632e-24	46.1277	TLL1
CALCRL	-1.36801	4.82873	-11.0513	1.09975e-25	8.72957e-24	46.1145	CALCRL
NUBP1	-0.396677	5.05199	-11.0477	1.13555e-25	9.00161e-24	46.0827	NUBP1
PIP4K2B	-0.638357	4.35678	-11.046	1.15348e-25	9.13132e-24	46.0671	PIP4K2B
AC003984.1	-1.21059	1.71794	-11.0436	1.17849e-25	9.31674e-24	46.0458	AC003984.1
DYNLRB2	-0.810683	2.26267	-11.0431	1.18373e-25	9.34558e-24	46.0414	DYNLRB2
GAS8	-0.647967	4.29394	-11.0373	1.2483e-25	9.84207e-24	45.9886	GAS8
FUZ	-0.595433	4.52233	-11.0339	1.28668e-25	1.0131e-23	45.9585	FUZ
A4GALT	-0.821533	5.1404	-11.0318	1.31147e-25	1.03124e-23	45.9396	A4GALT
TBC1D22B	-0.521124	3.14045	-11.0304	1.32811e-25	1.04292e-23	45.927	TBC1D22B
ESAM	-1.16381	6.30498	-11.029	1.34499e-25	1.05476e-23	45.9145	ESAM
FRMD4B	-0.819718	3.92177	-11.0234	1.41446e-25	1.10776e-23	45.8644	FRMD4B
ADCK3	-0.715019	4.7046	-11.0215	1.43971e-25	1.12603e-23	45.8468	ADCK3
ELP4	-0.659733	3.61708	-11.0212	1.44315e-25	1.12722e-23	45.8445	ELP4
CALCOCO1	-0.653295	5.81801	-11.0196	1.46401e-25	1.14199e-23	45.8302	CALCOCO1
USP27X	-0.551616	2.06084	-11.0194	1.46763e-25	1.14329e-23	45.8278	USP27X
CCDC103	-0.771169	1.96546	-11.0183	1.48221e-25	1.15312e-23	45.8179	CCDC103
MAPT	-1.61584	3.86819	-11.0149	1.52807e-25	1.18721e-23	45.7877	MAPT
BTNL9	-1.55763	4.05746	-11.0092	1.60812e-25	1.24775e-23	45.7369	BTNL9
DPP4	-1.60304	5.55012	-11.0074	1.63498e-25	1.26692e-23	45.7205	DPP4
LINC01508	-1.1952	2.62392	-11.0041	1.68499e-25	1.30394e-23	45.6905	LINC01508
KBTBD11	-1.14163	4.03197	-11.0029	1.70311e-25	1.31623e-23	45.6799	KBTBD11
SPATA6	-0.696662	2.53243	-10.9992	1.76038e-25	1.35869e-23	45.647	SPATA6
SPTLC3	-1.01697	3.39888	-10.994	1.84465e-25	1.42186e-23	45.6006	SPTLC3
TEX30	-0.69709	3.9592	-10.9893	1.92433e-25	1.48133e-23	45.5586	TEX30
SOX9-AS1	-1.02373	2.47967	-10.9843	2.01456e-25	1.54876e-23	45.513	SOX9-AS1
KSR1	-1.26369	5.33744	-10.9794	2.10536e-25	1.61644e-23	45.4692	KSR1
DZIP3	-0.85419	3.12089	-10.9771	2.14927e-25	1.64799e-23	45.4487	DZIP3
CLEC14A	-1.28024	5.24539	-10.9679	2.33457e-25	1.78773e-23	45.3665	CLEC14A
TMEM205	-0.535862	7.51545	-10.9661	2.37295e-25	1.81475e-23	45.3503	TMEM205
RTKN	-0.726102	5.30163	-10.9656	2.38429e-25	1.82105e-23	45.3456	RTKN
RAB11FIP3	-0.921111	5.71514	-10.9641	2.41648e-25	1.84323e-23	45.3323	RAB11FIP3
ZNF396	-0.535028	1.84612	-10.9623	2.45509e-25	1.87024e-23	45.3165	ZNF396
RP11-119D9.1	-1.62829	2.27047	-10.9597	2.5138e-25	1.91248e-23	45.2931	RP11-119D9.1
ZSWIM5	-0.847855	1.93876	-10.9592	2.52514e-25	1.91862e-23	45.2886	ZSWIM5
IGBP1	-0.623046	6.19646	-10.9588	2.53325e-25	1.92229e-23	45.2854	IGBP1
IMMP2L	-0.625515	4.60982	-10.9505	2.73048e-25	2.06927e-23	45.2109	IMMP2L
GLUD2	-0.639771	1.70262	-10.95	2.74335e-25	2.07633e-23	45.2062	GLUD2
BSDC1	-0.552558	5.19255	-10.9479	2.79416e-25	2.11206e-23	45.188	BSDC1
EEF1A1	-0.687013	13.1964	-10.9439	2.89788e-25	2.18764e-23	45.1518	EEF1A1
IFT46	-0.472305	4.41491	-10.9429	2.92309e-25	2.20383e-23	45.1432	IFT46
ZNF185	-0.846698	3.1902	-10.9421	2.9451e-25	2.21757e-23	45.1357	ZNF185
ENPP5	-1.15552	3.41105	-10.9384	3.04314e-25	2.28845e-23	45.1032	ENPP5
INADL	-0.873163	3.87218	-10.9361	3.10774e-25	2.33404e-23	45.0823	INADL
METTL9	-0.87633	6.74101	-10.9353	3.13125e-25	2.34868e-23	45.0748	METTL9
AMACR	-1.25059	5.77781	-10.934	3.16764e-25	2.37293e-23	45.0634	AMACR
MTCH1	-0.601327	6.85299	-10.9312	3.24709e-25	2.42934e-23	45.0387	MTCH1
SNX4	-0.743217	4.54806	-10.9294	3.30124e-25	2.46671e-23	45.0223	SNX4
C1orf43	-0.614366	7.42054	-10.928	3.34417e-25	2.4956e-23	45.0095	C1orf43
CCM2L	-0.938558	3.01002	-10.9221	3.5239e-25	2.62638e-23	44.9575	CCM2L
KHK	-1.78435	6.55818	-10.9184	3.64415e-25	2.71255e-23	44.9241	KHK
RP4-635A23.6	-0.683424	1.12209	-10.9138	3.79903e-25	2.82425e-23	44.8828	RP4-635A23.6
C19orf44	-0.518716	2.44689	-10.9116	3.87185e-25	2.87474e-23	44.8639	C19orf44
PEX11B	-0.474311	4.7647	-10.9108	3.90227e-25	2.89365e-23	44.8561	PEX11B
MED29	-0.426065	5.01001	-10.9091	3.96123e-25	2.93366e-23	44.8412	MED29
RP11-33E12.2	-0.602466	1.58638	-10.9079	4.00354e-25	2.96126e-23	44.8307	RP11-33E12.2
DHX9	-0.529708	5.90273	-10.9072	4.03044e-25	2.97611e-23	44.824	DHX9
IRF2BP2	-0.795887	6.31194	-10.9071	4.03379e-25	2.97611e-23	44.8232	IRF2BP2
TTC21B	-0.715499	3.21121	-10.9035	4.1665e-25	3.07016e-23	44.791	TTC21B
ALDH7A1	-0.688431	6.31557	-10.9005	4.28052e-25	3.15021e-23	44.7642	ALDH7A1
KIAA1614	-0.738	2.35688	-10.9003	4.28648e-25	3.15064e-23	44.7628	KIAA1614
RGS5	-0.956963	4.6918	-10.8999	4.3035e-25	3.15919e-23	44.7589	RGS5
MGST3	-0.510332	7.5734	-10.8986	4.35238e-25	3.19107e-23	44.7477	MGST3
RAB11FIP5	-0.736565	5.18169	-10.8941	4.5316e-25	3.31832e-23	44.7076	RAB11FIP5
MPZL2	-1.00772	5.21379	-10.8926	4.59526e-25	3.36074e-23	44.6937	MPZL2
EEF1A1P6	-0.915963	4.7915	-10.89	4.6999e-25	3.43298e-23	44.6714	EEF1A1P6
DNALI1	-0.954524	4.13872	-10.8898	4.70874e-25	3.43515e-23	44.6695	DNALI1
PKIG	-0.540331	6.14222	-10.8825	5.03053e-25	3.66534e-23	44.6038	PKIG
RP11-848P1.9	-0.573285	2.21772	-10.8823	5.03751e-25	3.66587e-23	44.6024	RP11-848P1.9
TRADD	-0.614575	4.77133	-10.8808	5.10737e-25	3.71209e-23	44.5888	TRADD
RP11-736E3.1	-1.11272	1.52346	-10.8756	5.35181e-25	3.88494e-23	44.5423	RP11-736E3.1
ADD3	-0.91016	5.35695	-10.8706	5.59575e-25	4.05699e-23	44.498	ADD3
RP11-736K20.4	-0.780913	2.04718	-10.8697	5.63818e-25	4.0827e-23	44.4905	RP11-736K20.4
SLC25A42	-0.841796	3.9185	-10.8693	5.65783e-25	4.09187e-23	44.4871	SLC25A42
UFC1	-0.526097	7.0115	-10.8638	5.94458e-25	4.29359e-23	44.438	UFC1
GPR160	-0.90332	4.36429	-10.8637	5.95141e-25	4.29359e-23	44.4368	GPR160
TSPAN4	-0.772322	6.56636	-10.8621	6.03733e-25	4.35022e-23	44.4226	TSPAN4
FAM35A	-0.710709	4.10114	-10.8618	6.05488e-25	4.3575e-23	44.4197	FAM35A
PGPEP1	-0.73444	4.22847	-10.8615	6.0698e-25	4.36288e-23	44.4173	PGPEP1
AGTR1	-1.56971	2.58915	-10.861	6.09883e-25	4.37837e-23	44.4125	AGTR1
HEXIM2	-0.659131	3.49073	-10.8608	6.10984e-25	4.38091e-23	44.4107	HEXIM2
DIRAS2	-1.25062	2.84487	-10.8606	6.11777e-25	4.38124e-23	44.4094	DIRAS2
RP11-492D6.3	-0.762779	1.0099	-10.8571	6.31422e-25	4.51105e-23	44.378	RP11-492D6.3
TMEM107	-0.610587	3.98256	-10.8571	6.31443e-25	4.51105e-23	44.378	TMEM107
FN3KRP	-0.590665	4.90179	-10.8495	6.75653e-25	4.82101e-23	44.3108	FN3KRP
CTNNA1	-0.598244	7.5992	-10.849	6.78608e-25	4.83619e-23	44.3064	CTNNA1
SEMA4G	-0.954664	3.56248	-10.8465	6.9442e-25	4.94287e-23	44.2836	SEMA4G
SLC44A2	-0.799428	6.30745	-10.8338	7.77377e-25	5.52664e-23	44.1715	SLC44A2
MYO9A	-0.900676	3.53004	-10.8261	8.32677e-25	5.91261e-23	44.1032	MYO9A
WDR54	-0.8747	5.12318	-10.8238	8.50575e-25	6.03239e-23	44.0821	WDR54
ZNF205-AS1	-0.417421	1.07855	-10.8212	8.70319e-25	6.16495e-23	44.0593	ZNF205-AS1
HDGF	-0.673163	7.29604	-10.8208	8.73448e-25	6.17964e-23	44.0557	HDGF
TBCC	-0.51444	3.83259	-10.8185	8.91327e-25	6.29853e-23	44.0356	TBCC
EFNB2	-1.18022	4.55281	-10.8167	9.05938e-25	6.39407e-23	44.0194	EFNB2
MARVELD3	-0.959481	2.08229	-10.8156	9.15051e-25	6.45062e-23	44.0095	MARVELD3
GSTA2	-2.47859	5.65014	-10.8015	1.03725e-24	7.30326e-23	43.885	GSTA2
MTO1	-0.608389	3.72772	-10.8004	1.04815e-24	7.37118e-23	43.8746	MTO1
FAM227B	-0.581832	2.70142	-10.7991	1.06013e-24	7.44647e-23	43.8633	FAM227B
KIAA1147	-1.00865	3.81981	-10.7975	1.0751e-24	7.54256e-23	43.8494	KIAA1147
RBP7	-1.39532	5.73016	-10.7966	1.08403e-24	7.59613e-23	43.8412	RBP7
EPS8L2	-0.924444	6.46435	-10.7951	1.09888e-24	7.69095e-23	43.8276	EPS8L2
MED11	-0.453021	4.88452	-10.7918	1.13172e-24	7.91134e-23	43.7984	MED11
PPP1R26	-0.640828	3.22406	-10.7861	1.19049e-24	8.31231e-23	43.7481	PPP1R26
SLC22A6	-2.20059	2.49011	-10.7857	1.19418e-24	8.32812e-23	43.745	SLC22A6
FNBP1L	-0.763965	4.63468	-10.785	1.20193e-24	8.37218e-23	43.7386	FNBP1L
AC096669.3	-0.903034	1.17581	-10.783	1.22367e-24	8.51351e-23	43.7208	AC096669.3
CCND1	-1.25021	7.63843	-10.7822	1.23198e-24	8.56118e-23	43.7141	CCND1
RP11-543D5.2	-0.766461	1.90604	-10.781	1.24587e-24	8.64746e-23	43.7029	RP11-543D5.2
TTC30B	-0.597116	2.1862	-10.778	1.27982e-24	8.87253e-23	43.6762	TTC30B
SLC9A3R2	-1.12471	6.4736	-10.7767	1.29471e-24	8.96515e-23	43.6647	SLC9A3R2
TMEM106A	-0.838094	3.30188	-10.77	1.37403e-24	9.50322e-23	43.6057	TMEM106A
PRPF38A	-0.634526	4.20161	-10.7629	1.46367e-24	1.01112e-22	43.5429	PRPF38A
SHE	-0.895485	2.77982	-10.7627	1.46582e-24	1.01141e-22	43.5415	SHE
ZNF830	-0.522735	3.34822	-10.7619	1.47743e-24	1.01823e-22	43.5336	ZNF830
CDKN1B	-0.720621	4.95607	-10.7611	1.48697e-24	1.0236e-22	43.5272	CDKN1B
DPCD	-0.753348	5.51126	-10.7599	1.50299e-24	1.03341e-22	43.5166	DPCD
IK	-0.507054	6.48849	-10.7597	1.50636e-24	1.03452e-22	43.5143	IK
RORC	-1.0416	4.45668	-10.7572	1.53958e-24	1.05547e-22	43.4927	RORC
ILK	-0.478118	6.92967	-10.7572	1.54048e-24	1.05547e-22	43.4921	ILK
GSTA1	-2.51392	7.44493	-10.7546	1.57576e-24	1.07839e-22	43.4696	GSTA1
PLIN2	-1.56153	8.89087	-10.7542	1.58197e-24	1.08137e-22	43.4657	PLIN2
RP11-407N17.3	-1.14594	2.06667	-10.7537	1.58885e-24	1.0848e-22	43.4614	RP11-407N17.3
DEDD	-0.539762	4.60369	-10.752	1.6134e-24	1.10029e-22	43.4462	DEDD
SCAMP2	-0.539186	6.23712	-10.7516	1.61876e-24	1.10266e-22	43.4429	SCAMP2
NIFK-AS1	-0.425932	2.65959	-10.7479	1.67342e-24	1.13857e-22	43.4099	NIFK-AS1
TOM1L1	-0.923568	5.20854	-10.746	1.70067e-24	1.15576e-22	43.3938	TOM1L1
GALNT15	-1.27846	2.90395	-10.7451	1.71522e-24	1.16431e-22	43.3854	GALNT15
PABPC4L	-0.753283	1.60921	-10.7443	1.72727e-24	1.17112e-22	43.3784	PABPC4L
SATB2	-0.856613	2.30302	-10.7421	1.76138e-24	1.19287e-22	43.359	SATB2
LRRC8A	-0.774975	4.59706	-10.74	1.79398e-24	1.21355e-22	43.3408	LRRC8A
RMND5A	-0.713528	3.69728	-10.7367	1.84861e-24	1.2477e-22	43.311	RMND5A
TMEM200A	-1.21193	4.09767	-10.7366	1.84873e-24	1.2477e-22	43.3109	TMEM200A
EPB41L4A	-0.874274	4.03764	-10.7361	1.85753e-24	1.2522e-22	43.3062	EPB41L4A
SHROOM4	-0.845758	2.69625	-10.7347	1.88162e-24	1.26698e-22	43.2934	SHROOM4
TRIP4	-0.493415	4.32064	-10.7338	1.89601e-24	1.2752e-22	43.2858	TRIP4
CHMP4C	-0.733329	3.13407	-10.7288	1.98201e-24	1.33152e-22	43.2418	CHMP4C
SNX29	-0.831616	3.81599	-10.7275	2.0055e-24	1.34576e-22	43.2301	SNX29
PLEKHH2	-1.07159	2.38603	-10.725	2.05123e-24	1.37486e-22	43.2077	PLEKHH2
FANCC	-0.803745	2.71873	-10.7215	2.11419e-24	1.41544e-22	43.1777	FANCC
TEKT2	-0.701874	1.04506	-10.7199	2.14621e-24	1.43524e-22	43.1627	TEKT2
CDK19	-0.827288	3.48441	-10.7157	2.22589e-24	1.48683e-22	43.1265	CDK19
CAMTA1	-0.440565	5.99785	-10.7101	2.34095e-24	1.56191e-22	43.0765	CAMTA1
SIRT1	-0.680623	3.41016	-10.7058	2.43125e-24	1.62031e-22	43.0389	SIRT1
SKI	-0.80677	4.43411	-10.7031	2.49002e-24	1.65759e-22	43.0152	SKI
TCTN2	-0.687872	4.02356	-10.7018	2.51906e-24	1.67502e-22	43.0036	TCTN2
ERICH5	-1.27348	2.60126	-10.7012	2.53352e-24	1.68186e-22	42.998	ERICH5
B9D2	-0.587629	3.82199	-10.7011	2.53509e-24	1.68186e-22	42.9973	B9D2
RBMX	-0.583739	6.72291	-10.7002	2.55536e-24	1.69339e-22	42.9894	RBMX
C1orf123	-0.445703	5.68009	-10.6972	2.62433e-24	1.73713e-22	42.963	C1orf123
WARS2	-0.617605	3.33171	-10.6944	2.69054e-24	1.77894e-22	42.9382	WARS2
REP15	-0.539132	1.42834	-10.6927	2.73187e-24	1.80424e-22	42.9231	REP15
YTHDC1	-0.675114	5.14166	-10.6825	2.98848e-24	1.97148e-22	42.8339	YTHDC1
RNF19B	-0.859349	4.19267	-10.6818	3.00813e-24	1.98222e-22	42.8274	RNF19B
MYCT1	-1.09827	3.56818	-10.6757	3.17513e-24	2.08992e-22	42.7738	MYCT1
SLC12A7	-0.911561	5.44108	-10.6733	3.24296e-24	2.13216e-22	42.7528	SLC12A7
SDAD1P1	-0.54705	1.53882	-10.6704	3.32684e-24	2.18486e-22	42.7274	SDAD1P1
CUTC	-0.498549	3.98545	-10.6665	3.44506e-24	2.25997e-22	42.6927	CUTC
C17orf107	-0.847006	2.03279	-10.6611	3.61324e-24	2.36764e-22	42.6454	C17orf107
RP11-490M8.1	-0.771864	3.06223	-10.6594	3.66876e-24	2.40133e-22	42.6303	RP11-490M8.1
CD34	-1.21753	6.33996	-10.6586	3.6951e-24	2.41588e-22	42.6231	CD34
TMCC1	-1.16443	5.78721	-10.6579	3.71767e-24	2.42792e-22	42.6171	TMCC1
TMEM204	-1.15372	5.20594	-10.6506	3.96542e-24	2.58684e-22	42.553	TMEM204
RP11-588K22.2	-0.964136	4.35027	-10.6492	4.01396e-24	2.61559e-22	42.5409	RP11-588K22.2
GPR108	-0.475867	6.15919	-10.6489	4.02487e-24	2.61979e-22	42.5383	GPR108
RASEF	-0.833516	2.33938	-10.6476	4.07115e-24	2.64697e-22	42.5269	RASEF
FDPS	-0.480576	6.61739	-10.646	4.12868e-24	2.6814e-22	42.513	FDPS
IL6R	-0.882848	3.46956	-10.6442	4.19666e-24	2.72253e-22	42.4967	IL6R
GOLGA7	-0.606517	5.2487	-10.641	4.31461e-24	2.79595e-22	42.4692	GOLGA7
DYSF	-0.997537	5.09492	-10.6406	4.33024e-24	2.80298e-22	42.4656	DYSF
AKR1C3	-1.1297	6.95987	-10.6401	4.34898e-24	2.81201e-22	42.4613	AKR1C3
DHTKD1	-0.888127	3.71949	-10.6342	4.58397e-24	2.96068e-22	42.4091	DHTKD1
OARD1	-0.54099	4.47052	-10.6337	4.60326e-24	2.96986e-22	42.4049	OARD1
NELFE	-0.4792	6.12827	-10.6327	4.64629e-24	2.99432e-22	42.3957	NELFE
TDRD7	-0.573508	3.10912	-10.6266	4.90311e-24	3.15636e-22	42.3422	TDRD7
BMP2	-0.951698	2.89838	-10.621	5.14999e-24	3.31165e-22	42.2935	BMP2
POLR3C	-0.570052	4.27426	-10.62	5.19431e-24	3.33649e-22	42.2849	POLR3C
APP	-0.808337	8.99946	-10.6178	5.29778e-24	3.39922e-22	42.2654	APP
EPAS1	-1.15343	7.43666	-10.6151	5.42375e-24	3.47624e-22	42.242	EPAS1
PKLR	-1.59737	2.71673	-10.6144	5.45739e-24	3.49398e-22	42.2359	PKLR
KLF10	-1.14367	5.53997	-10.6112	5.61732e-24	3.59245e-22	42.2072	KLF10
KHDRBS1	-0.609341	6.17528	-10.6092	5.71596e-24	3.65154e-22	42.1899	KHDRBS1
GPR89B	-0.658213	3.75281	-10.6054	5.90826e-24	3.77028e-22	42.1571	GPR89B
PPP1R7	-0.440933	6.02585	-10.6038	5.99294e-24	3.82016e-22	42.1429	PPP1R7
ZNF768	-0.551112	4.98511	-10.6027	6.05319e-24	3.85437e-22	42.133	ZNF768
SERINC1	-0.916508	6.94526	-10.6012	6.13327e-24	3.90112e-22	42.1199	SERINC1
B3GALNT1	-0.945289	3.93724	-10.6003	6.18235e-24	3.92807e-22	42.112	B3GALNT1
AC073283.4	-0.778172	1.75482	-10.5893	6.81148e-24	4.32311e-22	42.0158	AC073283.4
COBL	-0.956742	2.57533	-10.5842	7.12279e-24	4.5158e-22	41.9714	COBL
PATZ1	-0.522373	4.08406	-10.5822	7.24905e-24	4.59088e-22	41.954	PATZ1
SIPA1L1	-0.768231	4.6817	-10.5807	7.34869e-24	4.64896e-22	41.9404	SIPA1L1
HNF4A	-1.55567	4.04291	-10.5748	7.73797e-24	4.88995e-22	41.8892	HNF4A
BST1	-0.848301	3.13212	-10.5723	7.9089e-24	4.99258e-22	41.8675	BST1
GIMAP7	-1.05672	5.17476	-10.5716	7.96182e-24	5.02058e-22	41.8608	GIMAP7
PAIP2	-0.604287	6.56417	-10.571	8.00596e-24	5.04298e-22	41.8553	PAIP2
CYB5D2	-0.578414	4.37942	-10.5703	8.05274e-24	5.067e-22	41.8496	CYB5D2
PPP1R21	-0.552802	4.3097	-10.5684	8.18891e-24	5.14715e-22	41.8329	PPP1R21
RP11-389C8.2	-0.925507	2.66055	-10.5662	8.34865e-24	5.24193e-22	41.8137	RP11-389C8.2
EPHA4	-0.94872	2.4484	-10.5643	8.48927e-24	5.32452e-22	41.7971	EPHA4
ENPP2	-1.70986	6.97826	-10.5641	8.50157e-24	5.32653e-22	41.7957	ENPP2
LMO2	-0.911907	4.82101	-10.5619	8.66861e-24	5.42538e-22	41.7764	LMO2
WRB	-0.706706	5.10015	-10.5611	8.73384e-24	5.46037e-22	41.7689	WRB
C9orf66	-0.994059	1.99437	-10.5609	8.74834e-24	5.46361e-22	41.7673	C9orf66
GID4	-0.532478	2.52833	-10.555	9.20865e-24	5.74496e-22	41.7164	GID4
JAK1	-0.811342	6.06447	-10.5506	9.57643e-24	5.96805e-22	41.6775	JAK1
CDH2	-1.26233	4.66278	-10.5476	9.82819e-24	6.11844e-22	41.6517	CDH2
LEPROT	-0.773193	5.7891	-10.5466	9.91411e-24	6.16538e-22	41.6431	LEPROT
PMS2P4	-0.635275	3.29464	-10.5446	1.00921e-23	6.26939e-22	41.6254	PMS2P4
PCCA	-0.818121	4.96143	-10.5435	1.01922e-23	6.32486e-22	41.6156	PCCA
LINC00961	-0.851067	2.42018	-10.5423	1.03004e-23	6.38524e-22	41.6051	LINC00961
APOLD1	-1.56146	5.53946	-10.5388	1.06197e-23	6.57626e-22	41.5748	APOLD1
SLC35A4	-0.574397	5.93255	-10.5381	1.06921e-23	6.61407e-22	41.5681	SLC35A4
CA4	-1.69483	2.70656	-10.5351	1.09748e-23	6.78178e-22	41.5422	CA4
FAM73A	-0.746778	3.27262	-10.5344	1.10452e-23	6.81812e-22	41.5358	FAM73A
MTERF4	-0.628063	4.46893	-10.5306	1.1419e-23	7.04146e-22	41.5028	MTERF4
RP11-335L23.5	-0.518486	0.929095	-10.5284	1.16408e-23	7.17069e-22	41.4837	RP11-335L23.5
DDX50	-0.640208	4.39583	-10.5261	1.18704e-23	7.3044e-22	41.4643	DDX50
NRP1	-1.0752	6.797	-10.5251	1.19818e-23	7.36522e-22	41.455	NRP1
TNFRSF10A	-0.768913	2.72995	-10.518	1.2746e-23	7.82675e-22	41.3936	TNFRSF10A
MRPL44	-0.625385	4.57741	-10.5163	1.29425e-23	7.93909e-22	41.3784	MRPL44
RPA2	-0.549168	5.08266	-10.516	1.29794e-23	7.9534e-22	41.3756	RPA2
PER2	-0.843545	3.12908	-10.5142	1.31819e-23	8.06903e-22	41.3602	PER2
DRAM1	-0.678791	5.19205	-10.5123	1.34016e-23	8.19496e-22	41.3438	DRAM1
RAB3D	-0.719722	3.2145	-10.5113	1.35195e-23	8.25781e-22	41.3351	RAB3D
RP11-690D19.3	-0.345403	0.996576	-10.5112	1.35325e-23	8.25781e-22	41.3341	RP11-690D19.3
PFKL	-0.701447	7.09116	-10.5106	1.36013e-23	8.29115e-22	41.3291	PFKL
C2CD2	-0.584745	3.47388	-10.5101	1.36621e-23	8.31955e-22	41.3247	C2CD2
FAM32A	-0.364722	6.01192	-10.5096	1.37302e-23	8.35234e-22	41.3197	FAM32A
NRIP2	-1.04479	3.51662	-10.5069	1.40498e-23	8.53789e-22	41.2969	NRIP2
HNF4G	-1.22461	2.64535	-10.5056	1.42204e-23	8.6326e-22	41.2849	HNF4G
VSIG10	-0.547458	3.60982	-10.5047	1.43228e-23	8.68577e-22	41.2778	VSIG10
L3MBTL2	-0.488258	3.94481	-10.502	1.46721e-23	8.8884e-22	41.2539	L3MBTL2
EIF3J-AS1	-0.679626	3.157	-10.4994	1.50079e-23	9.0824e-22	41.2314	EIF3J-AS1
DHRS13	-0.719432	2.86027	-10.4979	1.52118e-23	9.19633e-22	41.218	DHRS13
ATP6V1B2	-0.680117	5.94856	-10.4951	1.55916e-23	9.41623e-22	41.1935	ATP6V1B2
EGLN3	-1.58323	8.03546	-10.4934	1.58214e-23	9.54515e-22	41.179	EGLN3
BTBD7	-0.653942	3.42286	-10.4915	1.60787e-23	9.6904e-22	41.163	BTBD7
CDHR3	-0.750056	2.44153	-10.489	1.64338e-23	9.89424e-22	41.1413	CDHR3
PDGFB	-0.973063	4.43891	-10.4871	1.67214e-23	1.0057e-21	41.1241	PDGFB
AK2	-0.492461	7.03402	-10.4757	1.84763e-23	1.11011e-21	41.025	AK2
PLEKHA7	-0.939751	3.77348	-10.4732	1.88827e-23	1.13337e-21	41.0034	PLEKHA7
ZBTB22	-0.563956	3.58036	-10.4727	1.89565e-23	1.13664e-21	40.9995	ZBTB22
RP4-657E11.10	-0.592593	1.11613	-10.4706	1.93132e-23	1.15684e-21	40.981	RP4-657E11.10
PIK3CB	-0.783077	4.51972	-10.4691	1.95746e-23	1.1713e-21	40.9677	PIK3CB
SLC44A4	-1.55796	2.80749	-10.4681	1.97423e-23	1.18013e-21	40.9592	SLC44A4
GABARAP	-0.396276	9.52798	-10.463	2.06458e-23	1.23287e-21	40.9148	GABARAP
CYP4A22	-1.59926	1.65271	-10.4598	2.12365e-23	1.26686e-21	40.8868	CYP4A22
ADPRHL2	-0.578183	5.10599	-10.4569	2.17664e-23	1.29715e-21	40.8623	ADPRHL2
ZCCHC3	-0.468327	3.41222	-10.4543	2.22724e-23	1.32595e-21	40.8395	ZCCHC3
TRIM38	-0.64608	3.36677	-10.4498	2.31691e-23	1.37794e-21	40.8003	TRIM38
DIP2C	-0.784865	3.31507	-10.4423	2.47449e-23	1.47016e-21	40.735	DIP2C
TRIM26	-0.59705	4.60475	-10.4399	2.52564e-23	1.49903e-21	40.7146	TRIM26
RARA	-0.779552	5.16987	-10.4349	2.63854e-23	1.56446e-21	40.6712	RARA
NRG1	-1.02703	2.27652	-10.4346	2.64548e-23	1.56699e-21	40.6686	NRG1
FAM150B	-1.74212	3.84009	-10.4333	2.67486e-23	1.58279e-21	40.6577	FAM150B
TIMM22	-0.379534	3.1502	-10.4327	2.68965e-23	1.58993e-21	40.6522	TIMM22
CERS2	-0.710638	7.91554	-10.4318	2.71056e-23	1.60068e-21	40.6445	CERS2
ATP6V0A1	-0.61436	5.3339	-10.4312	2.72571e-23	1.608e-21	40.639	ATP6V0A1
EIF4E3	-0.770609	3.53869	-10.4305	2.74117e-23	1.61541e-21	40.6333	EIF4E3
FBP1	-1.34205	4.71274	-10.4304	2.74378e-23	1.61541e-21	40.6324	FBP1
GSN	-0.921714	8.00436	-10.4299	2.75606e-23	1.62101e-21	40.628	GSN
RNPEP	-0.475664	5.42487	-10.4278	2.80758e-23	1.64966e-21	40.6096	RNPEP
PRMT2	-0.532861	5.8995	-10.4193	3.02265e-23	1.77425e-21	40.5363	PRMT2
MAT2A	-0.750388	6.68765	-10.418	3.05663e-23	1.7924e-21	40.5252	MAT2A
TRIOBP	-0.649492	5.2143	-10.4178	3.06197e-23	1.79373e-21	40.5235	TRIOBP
LRBA	-0.634312	4.30756	-10.4168	3.08915e-23	1.80785e-21	40.5147	LRBA
HCG4	-0.743728	1.94911	-10.4153	3.1296e-23	1.82969e-21	40.5018	HCG4
VAMP3	-0.61931	6.13849	-10.4131	3.1905e-23	1.86344e-21	40.4827	VAMP3
PMF1	-0.486867	5.68589	-10.4128	3.20106e-23	1.86774e-21	40.4794	PMF1
FUK	-0.514118	3.48013	-10.4119	3.22446e-23	1.87952e-21	40.4721	FUK
BDKRB1	0.838298	0.783147	10.4092	3.30256e-23	1.92314e-21	40.4484	BDKRB1
WDR31	-0.606198	1.43092	-10.4087	3.31569e-23	1.92886e-21	40.4445	WDR31
METTL25	-0.439274	2.33025	-10.4083	3.3273e-23	1.9337e-21	40.441	METTL25
MYO6	-0.829813	4.20215	-10.4079	3.33902e-23	1.93858e-21	40.4375	MYO6
B9D1	-0.6502	4.49683	-10.4052	3.419e-23	1.98305e-21	40.414	B9D1
ZNF711	-1.00912	1.98431	-10.4021	3.51229e-23	2.03515e-21	40.3873	ZNF711
SLC22A5	-0.959074	5.01657	-10.4001	3.57446e-23	2.06913e-21	40.3699	SLC22A5
ARHGAP10	-0.610293	3.28114	-10.3998	3.58339e-23	2.07225e-21	40.3674	ARHGAP10
RP11-205M3.3	-0.536234	0.826613	-10.3994	3.59636e-23	2.07769e-21	40.3638	RP11-205M3.3
RAB21	-0.83138	5.29212	-10.3979	3.64243e-23	2.10224e-21	40.3512	RAB21
TUBD1	-0.507976	2.63971	-10.396	3.70258e-23	2.13485e-21	40.3349	TUBD1
P2RY8	-0.0467072	0.125283	-10.3958	3.71117e-23	2.13719e-21	40.3326	P2RY8
TRIL	-0.854822	2.3582	-10.3957	3.71393e-23	2.13719e-21	40.3319	TRIL
TULP3	-0.647707	4.19522	-10.3909	3.87348e-23	2.22682e-21	40.2901	TULP3
TRMT1L	-0.664548	3.50537	-10.3876	3.98374e-23	2.28796e-21	40.2622	TRMT1L
RP5-856G1.1	-0.954872	1.12068	-10.3804	4.24396e-23	2.43502e-21	40.1994	RP5-856G1.1
C10orf54	-0.824541	5.43039	-10.3795	4.27716e-23	2.45167e-21	40.1917	C10orf54
PRPF6	-0.482445	5.64892	-10.3792	4.2867e-23	2.45473e-21	40.1895	PRPF6
EPN2	-0.634947	3.64865	-10.3786	4.31043e-23	2.46591e-21	40.184	EPN2
CWC22	-0.623217	3.52224	-10.3778	4.34086e-23	2.4809e-21	40.177	CWC22
C11orf57	-0.577739	4.10953	-10.3726	4.53916e-23	2.5917e-21	40.1327	C11orf57
CD36	-1.58101	6.02548	-10.3682	4.71642e-23	2.69029e-21	40.0946	CD36
HMGN2	-0.581241	8.36439	-10.368	4.72721e-23	2.69347e-21	40.0924	HMGN2
GPT	-1.36381	3.13281	-10.3679	4.7312e-23	2.69347e-21	40.0915	GPT
IFNLR1	-0.510311	1.38628	-10.3677	4.74022e-23	2.69599e-21	40.0897	IFNLR1
COX11	-0.569068	4.99429	-10.3641	4.88939e-23	2.77813e-21	40.0589	COX11
NMT2	-0.660198	3.58059	-10.3587	5.12498e-23	2.90917e-21	40.0122	NMT2
IGFBP1	2.12528	1.70253	10.358	5.15716e-23	2.92461e-21	40.006	IGFBP1
GTF2F1	-0.504505	5.53548	-10.3577	5.16813e-23	2.92799e-21	40.0039	GTF2F1
CUEDC2	-0.489617	5.76797	-10.3547	5.30343e-23	3.00174e-21	39.9782	CUEDC2
DDX60	-0.846988	3.82126	-10.3523	5.41533e-23	3.06212e-21	39.9575	DDX60
COX15	-0.582314	4.59577	-10.3519	5.43664e-23	3.0712e-21	39.9536	COX15
ZNF14	-0.502782	2.22167	-10.3501	5.52213e-23	3.11649e-21	39.9381	ZNF14
PRPSAP2	-0.557301	4.24714	-10.3498	5.53611e-23	3.12138e-21	39.9356	PRPSAP2
ZFYVE19	-0.568731	4.68512	-10.3456	5.74176e-23	3.23421e-21	39.8994	ZFYVE19
PFDN1	-0.428523	6.23798	-10.3378	6.14588e-23	3.45852e-21	39.8319	PFDN1
EFNA1	-0.920741	6.71419	-10.3374	6.16279e-23	3.46471e-21	39.8291	EFNA1
ACAA1	-0.530115	5.70589	-10.3329	6.41272e-23	3.60176e-21	39.7897	ACAA1
EXOC7	-0.564603	5.50789	-10.3302	6.56029e-23	3.68112e-21	39.7671	EXOC7
ANKRD33B	-1.1127	3.25325	-10.3272	6.73415e-23	3.77505e-21	39.7411	ANKRD33B
AUTS2	-1.05345	3.83344	-10.3251	6.85964e-23	3.84173e-21	39.7228	AUTS2
DMAP1	-0.48168	4.64995	-10.3215	7.07906e-23	3.96083e-21	39.6916	DMAP1
RP11-736K20.5	-0.704429	2.08953	-10.3173	7.34107e-23	4.10351e-21	39.6555	RP11-736K20.5
RNF121	-0.643601	4.66302	-10.3158	7.43753e-23	4.15346e-21	39.6425	RNF121
AC091199.1	-0.515387	0.684004	-10.3155	7.45432e-23	4.15887e-21	39.6403	AC091199.1
GIMAP8	-1.02378	3.86144	-10.3071	8.01707e-23	4.46858e-21	39.5681	GIMAP8
EHD1	-0.665509	5.20659	-10.3031	8.30275e-23	4.62342e-21	39.5333	EHD1
RP5-994D16.9	-0.388526	0.857827	-10.3027	8.32606e-23	4.63199e-21	39.5305	RP5-994D16.9
RAPGEF5	-1.15086	4.24328	-10.3015	8.41199e-23	4.67536e-21	39.5203	RAPGEF5
METTL7B	-1.17215	4.91805	-10.3006	8.48132e-23	4.70942e-21	39.5122	METTL7B
RP11-798K3.2	-1.42268	3.9528	-10.2996	8.55413e-23	4.74535e-21	39.5037	RP11-798K3.2
ATP7B	-0.727945	2.14755	-10.2956	8.85582e-23	4.90807e-21	39.4693	ATP7B
C21orf62-AS1	-0.371495	1.05721	-10.2948	8.91713e-23	4.93737e-21	39.4625	C21orf62-AS1
ENPP4	-0.854713	3.4575	-10.2918	9.15432e-23	5.06392e-21	39.4364	ENPP4
RP4-764O22.1	-0.972836	1.55519	-10.2884	9.4283e-23	5.21056e-21	39.4071	RP4-764O22.1
ABCD3	-0.714337	4.46019	-10.2873	9.5179e-23	5.25512e-21	39.3977	ABCD3
ADM2	-0.978392	3.1744	-10.2806	1.00789e-22	5.55963e-21	39.3409	ADM2
RP13-188A5.1	-0.371643	1.15496	-10.2763	1.04661e-22	5.76775e-21	39.3035	RP13-188A5.1
LIFR-AS1	-0.508617	1.19677	-10.2733	1.07362e-22	5.91106e-21	39.2782	LIFR-AS1
CRYM	-1.23422	3.3893	-10.2684	1.12045e-22	6.16312e-21	39.2358	CRYM
FGFBP2	-0.852726	1.78544	-10.2652	1.15194e-22	6.33039e-21	39.2083	FGFBP2
EIF2D	-0.419986	5.25224	-10.2629	1.17494e-22	6.4507e-21	39.1887	EIF2D
DGCR5	-1.39632	4.81163	-10.2611	1.19325e-22	6.54511e-21	39.1733	DGCR5
LMTK2	-0.63249	2.93639	-10.2598	1.2067e-22	6.61267e-21	39.1622	LMTK2
LRRC75A-AS1	-0.756086	9.42217	-10.2579	1.22701e-22	6.7177e-21	39.1457	LRRC75A-AS1
ABHD6	-0.814448	3.91377	-10.2568	1.23829e-22	6.77316e-21	39.1366	ABHD6
PGAP3	-0.543289	4.30858	-10.256	1.24663e-22	6.81241e-21	39.1299	PGAP3
PLVAP	-1.30169	8.3428	-10.2556	1.25146e-22	6.8324e-21	39.1261	PLVAP
MVP	-0.622169	7.17753	-10.2553	1.25413e-22	6.84059e-21	39.124	MVP
RGS12	-0.737816	4.83878	-10.2522	1.28858e-22	7.02196e-21	39.0971	RGS12
NUP35	-0.510616	3.34614	-10.2518	1.29347e-22	7.04206e-21	39.0933	NUP35
SPATA7	-0.555872	3.13555	-10.2515	1.29599e-22	7.04927e-21	39.0914	SPATA7
ZBTB14	-0.547086	3.06682	-10.2486	1.32966e-22	7.21942e-21	39.0659	ZBTB14
RBM43	-0.719216	3.01385	-10.2486	1.32974e-22	7.21942e-21	39.0659	RBM43
ZSWIM7	-0.593808	4.64276	-10.2448	1.37403e-22	7.45294e-21	39.0333	ZSWIM7
CDC42BPG	-0.648471	1.54403	-10.2446	1.37544e-22	7.4537e-21	39.0323	CDC42BPG
EXOC3	-0.794074	5.59386	-10.2444	1.37812e-22	7.46134e-21	39.0304	EXOC3
NAPSA	-1.90751	3.44743	-10.2435	1.38944e-22	7.51567e-21	39.0223	NAPSA
PAM	-0.742114	7.48448	-10.2402	1.42953e-22	7.72541e-21	38.994	PAM
C1orf50	-0.362041	3.52929	-10.24	1.43127e-22	7.72767e-21	38.9928	C1orf50
1	-0.924861	5.45741	-10.2386	1.44886e-22	7.81542e-21	38.9807	1
TTC31	-0.559135	3.88108	-10.2362	1.47957e-22	7.97373e-21	38.9599	TTC31
FAM65B	-0.832977	2.49475	-10.2352	1.49252e-22	8.03614e-21	38.9513	FAM65B
GRB7	-0.883258	3.33559	-10.234	1.50716e-22	8.1075e-21	38.9416	GRB7
ZNF232	-0.522078	2.72367	-10.2291	1.57303e-22	8.4541e-21	38.8991	ZNF232
TNFAIP1	-0.608956	4.919	-10.2269	1.60266e-22	8.60546e-21	38.8806	TNFAIP1
PTPN18	-0.518096	5.50766	-10.2267	1.60536e-22	8.61205e-21	38.8789	PTPN18
PANK1	-1.1018	3.03919	-10.2255	1.62226e-22	8.68779e-21	38.8685	PANK1
GEMIN4	-0.561076	2.82656	-10.2255	1.62244e-22	8.68779e-21	38.8684	GEMIN4
LIFR	-1.04479	3.50771	-10.2254	1.62426e-22	8.68957e-21	38.8673	LIFR
IL17RD	-0.805534	1.66689	-10.2248	1.63165e-22	8.72116e-21	38.8628	IL17RD
RP11-353K11.1	-0.619888	1.41194	-10.2243	1.63987e-22	8.7571e-21	38.8578	RP11-353K11.1
OSBPL9	-0.535639	5.527	-10.2227	1.66214e-22	8.86795e-21	38.8444	OSBPL9
STON1	-0.881622	2.82075	-10.2224	1.66586e-22	8.87971e-21	38.8422	STON1
GRTP1	-0.810055	2.81818	-10.2214	1.68069e-22	8.95061e-21	38.8334	GRTP1
CALML4	-0.946971	4.63196	-10.2212	1.68301e-22	8.95478e-21	38.8321	CALML4
SPATA33	-0.489519	2.83655	-10.2193	1.71107e-22	9.09586e-21	38.8156	SPATA33
SPINT2	-0.780207	7.82365	-10.216	1.76136e-22	9.35471e-21	38.7869	SPINT2
ADGRL4	-1.19819	5.27142	-10.2144	1.78526e-22	9.47305e-21	38.7735	ADGRL4
PLXNB2	-0.666207	6.97585	-10.2067	1.90668e-22	1.01082e-20	38.7082	PLXNB2
TMEM57	-0.504375	3.6586	-10.2065	1.90986e-22	1.01159e-20	38.7066	TMEM57
SWT1	-0.557171	2.01213	-10.2062	1.91638e-22	1.0135e-20	38.7032	SWT1
LINC01510	-1.33477	2.12067	-10.2061	1.91693e-22	1.0135e-20	38.7029	LINC01510
SASH1	-0.819174	3.64832	-10.2035	1.95985e-22	1.03389e-20	38.6809	SASH1
SLC41A1	-0.745218	4.05471	-10.2035	1.96016e-22	1.03389e-20	38.6808	SLC41A1
EVPLL	-0.408743	0.537173	-10.2035	1.9608e-22	1.03389e-20	38.6804	EVPLL
SMAD9	-0.971252	2.51951	-10.2009	2.00576e-22	1.05665e-20	38.6579	SMAD9
SNRNP200	-0.561993	6.07494	-10.1971	2.07224e-22	1.09069e-20	38.6256	SNRNP200
SMIM19	-0.531553	5.34541	-10.1965	2.08283e-22	1.09528e-20	38.6205	SMIM19
GINM1	-0.642295	5.42117	-10.1906	2.1916e-22	1.15145e-20	38.57	GINM1
SYDE2	-0.51002	1.05473	-10.1822	2.35489e-22	1.23613e-20	38.4987	SYDE2
RB1	-0.804736	4.90708	-10.182	2.35848e-22	1.23691e-20	38.4972	RB1
CD1D	-0.644743	2.41899	-10.1794	2.41221e-22	1.26395e-20	38.4748	CD1D
SNX30	-0.843974	3.043	-10.1793	2.41475e-22	1.26415e-20	38.4738	SNX30
ZSCAN26	-0.551213	3.32033	-10.1778	2.44522e-22	1.27896e-20	38.4614	ZSCAN26
FOXO4	-0.600803	3.07482	-10.1768	2.46653e-22	1.28896e-20	38.4527	FOXO4
PLEKHA6	-0.909991	3.58983	-10.1751	2.50253e-22	1.3066e-20	38.4384	PLEKHA6
AC009014.3	-1.52811	2.17199	-10.173	2.54877e-22	1.32956e-20	38.4202	AC009014.3
NSL1	-0.600944	4.23029	-10.1708	2.59588e-22	1.35293e-20	38.402	NSL1
RPS6KA2	-0.949084	3.78585	-10.1706	2.6007e-22	1.35424e-20	38.4002	RPS6KA2
ENPP3	-1.84256	6.20881	-10.1702	2.61029e-22	1.35802e-20	38.3965	ENPP3
COQ5	-0.469693	4.888	-10.1635	2.76578e-22	1.43764e-20	38.3391	COQ5
LSM14A	-0.647968	5.91745	-10.161	2.82605e-22	1.46767e-20	38.3177	LSM14A
RPL22	-0.569685	8.68623	-10.1598	2.85359e-22	1.48066e-20	38.3081	RPL22
NOB1	-0.533084	5.16258	-10.1592	2.86981e-22	1.48775e-20	38.3025	NOB1
SLC12A4	-0.588206	5.03565	-10.158	2.89756e-22	1.50081e-20	38.2929	SLC12A4
WBSCR17	1.15678	0.596475	10.157	2.92313e-22	1.51272e-20	38.2842	WBSCR17
RP11-1008C21.2	-0.542972	1.80594	-10.1515	3.06496e-22	1.58466e-20	38.2372	RP11-1008C21.2
TDRD3	-0.57298	3.80662	-10.1514	3.06755e-22	1.58466e-20	38.2364	TDRD3
FAM204A	-0.555096	5.28882	-10.1509	3.08145e-22	1.59044e-20	38.2319	FAM204A
TBC1D19	-0.695996	2.81417	-10.1498	3.10915e-22	1.60332e-20	38.223	TBC1D19
HSPA1L	-0.396822	1.3911	-10.1479	3.1598e-22	1.628e-20	38.207	HSPA1L
PRKD1	-0.787823	2.92099	-10.1468	3.19057e-22	1.64241e-20	38.1973	PRKD1
GIT2	-0.793039	5.02139	-10.146	3.21283e-22	1.65242e-20	38.1904	GIT2
RP4-798P15.3	-0.778367	1.96976	-10.1427	3.30474e-22	1.6982e-20	38.1625	RP4-798P15.3
TMEM135	-0.774705	4.15571	-10.1423	3.31574e-22	1.70236e-20	38.1592	TMEM135
DIXDC1	-0.90564	3.75305	-10.1406	3.36395e-22	1.7256e-20	38.1448	DIXDC1
TMCC3	-0.960332	3.4613	-10.1403	3.37264e-22	1.72854e-20	38.1423	TMCC3
NEK5	-0.580877	1.32693	-10.1398	3.38776e-22	1.73478e-20	38.1378	NEK5
TRIM55	-1.10226	3.28056	-10.1371	3.46834e-22	1.77449e-20	38.1145	TRIM55
KCTD18	-0.571706	3.23617	-10.1345	3.54626e-22	1.81277e-20	38.0925	KCTD18
GPR4	-1.08417	4.38176	-10.1329	3.59475e-22	1.83596e-20	38.079	GPR4
ROBO4	-1.098	4.59773	-10.1294	3.70226e-22	1.88922e-20	38.0498	ROBO4
ESM1	-1.3825	6.88453	-10.1267	3.78885e-22	1.93172e-20	38.0268	ESM1
EVA1C	-0.893097	4.61802	-10.1241	3.87697e-22	1.97493e-20	38.004	EVA1C
ARHGAP42	-0.933833	3.37081	-10.123	3.91201e-22	1.99105e-20	37.9951	ARHGAP42
SHISA9	-1.20079	2.05405	-10.1196	4.02882e-22	2.04872e-20	37.9659	SHISA9
MAP3K1	-0.620651	3.2727	-10.1184	4.06935e-22	2.06753e-20	37.9559	MAP3K1
PARS2	-0.496858	2.02738	-10.1159	4.15607e-22	2.10884e-20	37.935	PARS2
TNFSF13	-0.745917	5.6034	-10.1159	4.15785e-22	2.10884e-20	37.9346	TNFSF13
RORA	-0.742497	3.13521	-10.1153	4.17898e-22	2.11772e-20	37.9296	RORA
PCBP3	0.929345	0.761034	10.1144	4.20964e-22	2.13142e-20	37.9223	PCBP3
STX3	-0.720608	4.8136	-10.1142	4.21983e-22	2.13473e-20	37.9199	STX3
DPYS	-1.57136	4.87408	-10.1091	4.40718e-22	2.22758e-20	37.8768	DPYS
AC006227.1	-1.0673	1.20993	-10.1087	4.4214e-22	2.23285e-20	37.8736	AC006227.1
DDX1	-0.498754	5.73709	-10.107	4.48495e-22	2.26299e-20	37.8595	DDX1
TRIP10	-0.751351	5.58766	-10.1061	4.5203e-22	2.27886e-20	37.8517	TRIP10
PAIP2B	-0.902872	2.0342	-10.1029	4.6473e-22	2.34087e-20	37.8242	PAIP2B
MIA2	-0.814293	1.49987	-10.1022	4.67218e-22	2.35139e-20	37.8189	MIA2
NR1H4	-1.14532	4.69123	-10.1011	4.71997e-22	2.3734e-20	37.8088	NR1H4
TAF1B	-0.634542	3.07651	-10.0985	4.82277e-22	2.42301e-20	37.7874	TAF1B
RP5-884G6.2	-0.412576	1.33379	-10.0951	4.96607e-22	2.49286e-20	37.7584	RP5-884G6.2
SLC2A2	-1.58719	3.20281	-10.0934	5.03772e-22	2.52667e-20	37.7441	SLC2A2
CRIP2	-0.952939	7.55976	-10.093	5.05598e-22	2.53366e-20	37.7406	CRIP2
TMEM171	-1.25472	3.22568	-10.092	5.10073e-22	2.5539e-20	37.7318	TMEM171
SH3BP5L	-0.555299	3.70717	-10.0908	5.15145e-22	2.57709e-20	37.722	SH3BP5L
RP4-680D5.8	-0.914851	1.58214	-10.0893	5.21681e-22	2.6064e-20	37.7095	RP4-680D5.8
MCAT	-0.437091	3.86636	-10.0893	5.21894e-22	2.6064e-20	37.7091	MCAT
MED4	-0.437318	5.15161	-10.0889	5.23768e-22	2.61353e-20	37.7055	MED4
TGFBR2	-1.08125	6.0081	-10.086	5.36802e-22	2.67629e-20	37.6811	TGFBR2
TMEM47	-1.02665	4.63822	-10.0848	5.42471e-22	2.70225e-20	37.6707	TMEM47
IFT122	-0.618422	4.08394	-10.0846	5.43154e-22	2.70336e-20	37.6695	IFT122
HIBCH	-0.815361	4.62333	-10.0842	5.45132e-22	2.7109e-20	37.6659	HIBCH
AP1AR	-0.654049	3.67456	-10.0826	5.52589e-22	2.74402e-20	37.6524	AP1AR
FKBPL	-0.412245	2.57234	-10.0826	5.5273e-22	2.74402e-20	37.6521	FKBPL
AZIN2	-0.57122	2.38628	-10.082	5.55545e-22	2.75566e-20	37.6471	AZIN2
CDH5	-1.1169	5.36261	-10.081	5.60066e-22	2.77574e-20	37.639	CDH5
NKIRAS2	-0.494315	4.67383	-10.0791	5.69245e-22	2.81885e-20	37.6229	NKIRAS2
ZNF189	-1.02196	4.19933	-10.0774	5.77653e-22	2.85807e-20	37.6084	ZNF189
SCN4A	-0.836154	1.12225	-10.0767	5.81224e-22	2.87269e-20	37.6023	SCN4A
GAD1	1.09476	1.12828	10.0766	5.81591e-22	2.87269e-20	37.6016	GAD1
FAM171A1	-0.86626	3.18114	-10.0765	5.82186e-22	2.87321e-20	37.6006	FAM171A1
PAQR5	-1.00907	3.45381	-10.076	5.84663e-22	2.88301e-20	37.5964	PAQR5
PDE9A	-0.757589	4.26623	-10.0744	5.92556e-22	2.91947e-20	37.5831	PDE9A
UNC119B	-0.784104	4.50569	-10.071	6.103e-22	3.00437e-20	37.5538	UNC119B
RAB29	-0.891585	4.08136	-10.0683	6.24527e-22	3.07182e-20	37.531	RAB29
SPEN	-0.687675	3.96474	-10.0665	6.34011e-22	3.11586e-20	37.516	SPEN
LRP5	-0.772248	4.71981	-10.0658	6.3762e-22	3.13097e-20	37.5104	LRP5
RNF170	-0.589127	3.40705	-10.0628	6.54138e-22	3.20939e-20	37.485	RNF170
ZNF214	-0.446313	1.43669	-10.061	6.64637e-22	3.25817e-20	37.4692	ZNF214
ID1	-1.14432	5.42248	-10.0606	6.66817e-22	3.26612e-20	37.466	ID1
SGMS1-AS1	-0.317022	0.919179	-10.0572	6.86481e-22	3.35963e-20	37.4371	SGMS1-AS1
CREBL2	-0.656277	5.33629	-10.0525	7.14291e-22	3.49281e-20	37.3977	CREBL2
CTD-2194A8.2	-1.26126	2.39309	-10.0518	7.18795e-22	3.5119e-20	37.3915	CTD-2194A8.2
SNX9	-0.591466	4.55989	-10.0492	7.34676e-22	3.5865e-20	37.3698	SNX9
SCN4B	-1.15038	3.12849	-10.0482	7.41161e-22	3.61515e-20	37.3611	SCN4B
ZBED1	-0.0448445	0.216996	-10.0478	7.43733e-22	3.62468e-20	37.3577	ZBED1
NDFIP2	-0.838788	4.74709	-10.0472	7.47092e-22	3.63802e-20	37.3532	NDFIP2
METTL20	-0.412216	1.82525	-10.0468	7.49701e-22	3.64769e-20	37.3497	METTL20
PKD2	-0.912896	5.05041	-10.0455	7.58216e-22	3.68606e-20	37.3385	PKD2
PDE2A	-1.1314	3.48532	-10.0453	7.59701e-22	3.69022e-20	37.3366	PDE2A
SLC35E1	-0.469894	4.83078	-10.0415	7.8446e-22	3.80733e-20	37.3048	SLC35E1
SPOCK2	-0.930909	4.68569	-10.0401	7.93615e-22	3.84857e-20	37.2933	SPOCK2
SERPINB6	-0.442527	7.04772	-10.0399	7.95078e-22	3.85248e-20	37.2914	SERPINB6
CFAP43	-0.525014	1.07642	-10.039	8.01266e-22	3.87925e-20	37.2837	CFAP43
SNX7	-0.798854	4.7418	-10.0386	8.04346e-22	3.89095e-20	37.2799	SNX7
SENP8	-0.474279	1.88507	-10.0367	8.17563e-22	3.95162e-20	37.2638	SENP8
C6orf223	-1.52162	3.77668	-10.0347	8.31445e-22	4.01524e-20	37.2471	C6orf223
ECI2	-0.611578	5.87338	-10.0346	8.32097e-22	4.01524e-20	37.2463	ECI2
KLHL36	-0.6043	4.34129	-10.0322	8.49093e-22	4.09389e-20	37.2262	KLHL36
CALM3	-0.56482	7.98297	-10.0312	8.56744e-22	4.12738e-20	37.2173	CALM3
POLL	-0.485375	4.30168	-10.0301	8.64342e-22	4.16056e-20	37.2086	POLL
PACSIN3	-0.777471	3.02898	-10.0294	8.69708e-22	4.18295e-20	37.2024	PACSIN3
SLC46A1	-0.592261	3.68429	-10.0291	8.72072e-22	4.19088e-20	37.1997	SLC46A1
SEPT10	-0.811488	5.14533	-10.0287	8.74818e-22	4.20063e-20	37.1966	SEPT10
YIPF3	-0.509524	6.58132	-10.0283	8.77666e-22	4.21085e-20	37.1934	YIPF3
WDFY3	-0.823834	4.03375	-10.0275	8.83427e-22	4.23503e-20	37.1869	WDFY3
SIK2	-0.6761	3.43624	-10.0263	8.92602e-22	4.27551e-20	37.1767	SIK2
ASPG	-1.83191	2.76054	-10.0254	8.99693e-22	4.30596e-20	37.1688	ASPG
ANKRD40	-0.624206	4.26547	-10.0252	9.01177e-22	4.30954e-20	37.1672	ANKRD40
CES2	-0.903644	6.12343	-10.0225	9.22112e-22	4.40606e-20	37.1444	CES2
SP1	-0.637289	4.71681	-10.0223	9.23471e-22	4.40895e-20	37.1429	SP1
ETS1	-1.0765	6.13793	-10.0221	9.25634e-22	4.41568e-20	37.1406	ETS1
TRAP1	-0.600014	6.04151	-10.0217	9.28391e-22	4.42523e-20	37.1377	TRAP1
RNF135	-0.460369	4.57513	-10.0175	9.62444e-22	4.58382e-20	37.1019	RNF135
DENND6B	-0.706892	3.25678	-10.0171	9.65381e-22	4.59252e-20	37.0989	DENND6B
CCDC43	-0.500645	3.85868	-10.0171	9.6584e-22	4.59252e-20	37.0984	CCDC43
SLC30A1	-0.788905	3.88139	-10.0122	1.00637e-21	4.78136e-20	37.0576	SLC30A1
SNX17	-0.427562	6.23631	-10.0117	1.01113e-21	4.8001e-20	37.053	SNX17
CLDN4	-1.12968	5.651	-10.0113	1.01455e-21	4.81241e-20	37.0496	CLDN4
RNF185	-0.548001	4.77943	-10.0109	1.01803e-21	4.82501e-20	37.0462	RNF185
ZNRF3	-0.684088	2.38487	-10.0094	1.03117e-21	4.88333e-20	37.0335	ZNRF3
CRK	-0.568286	4.88387	-10.009	1.03397e-21	4.89264e-20	37.0308	CRK
EFNB1	-0.653626	4.33848	-10.006	1.06119e-21	5.01738e-20	37.005	EFNB1
MFSD4	-0.823846	2.78974	-10.0052	1.06791e-21	5.0451e-20	36.9988	MFSD4
AAED1	-0.586682	3.48898	-10.0049	1.07115e-21	5.05632e-20	36.9958	AAED1
HIRIP3	-0.500616	3.87587	-10.0019	1.09862e-21	5.18182e-20	36.9706	HIRIP3
FAM149B1	-0.436646	4.00955	-10.0016	1.10156e-21	5.19153e-20	36.968	FAM149B1
DYNC1I2	-0.521261	5.99621	-10.0002	1.11417e-21	5.24671e-20	36.9567	DYNC1I2
SLC25A44	-0.702248	4.03884	-9.9976	1.13943e-21	5.36135e-20	36.9345	SLC25A44
CFAP53	-0.41496	1.15438	-9.99438	1.17103e-21	5.50563e-20	36.9073	CFAP53
GPC4	-1.10187	3.56684	-9.99343	1.18049e-21	5.54566e-20	36.8993	GPC4
ECHS1	-0.545652	6.7292	-9.99009	1.21448e-21	5.70075e-20	36.8712	ECHS1
ATP1A1-AS1	-0.55367	1.92679	-9.98831	1.23288e-21	5.78249e-20	36.8563	ATP1A1-AS1
BOC	-0.819915	2.94352	-9.98585	1.25889e-21	5.89978e-20	36.8356	BOC
KDM3B	-0.610584	4.71802	-9.98483	1.26981e-21	5.94617e-20	36.827	KDM3B
RUFY1	-0.504315	5.4315	-9.98405	1.27827e-21	5.98103e-20	36.8204	RUFY1
TSHZ1	-0.832658	3.59705	-9.98231	1.29732e-21	6.06531e-20	36.8057	TSHZ1
PDK1	-0.816784	4.1342	-9.97899	1.33433e-21	6.23334e-20	36.7778	PDK1
LRRC47	-0.562466	4.35716	-9.97154	1.42136e-21	6.63462e-20	36.7152	LRRC47
ECHDC2	-0.781225	6.31421	-9.97061	1.43254e-21	6.68152e-20	36.7074	ECHDC2
EEF1A1P9	-0.530164	1.8738	-9.96789	1.46595e-21	6.82699e-20	36.6845	EEF1A1P9
CLSTN1	-0.648762	6.34602	-9.96788	1.46606e-21	6.82699e-20	36.6844	CLSTN1
ZC3H10	-0.382397	1.77101	-9.96536	1.49766e-21	6.96684e-20	36.6633	ZC3H10
ZBTB42	-0.740634	2.52452	-9.9653	1.49847e-21	6.96684e-20	36.6627	ZBTB42
HADHA	-0.572625	7.0534	-9.96425	1.5119e-21	7.02366e-20	36.6539	HADHA
STXBP1	-1.16532	4.18182	-9.96058	1.55956e-21	7.23925e-20	36.6231	STXBP1
PHLDB2	-0.739941	4.61876	-9.96049	1.56077e-21	7.23925e-20	36.6223	PHLDB2
GLIS2	-0.722393	4.45331	-9.95957	1.57303e-21	7.2903e-20	36.6146	GLIS2
RP11-19D2.1	-0.747457	0.918756	-9.95699	1.60771e-21	7.44516e-20	36.593	RP11-19D2.1
CCDC106	-0.588867	4.08515	-9.95589	1.62279e-21	7.50907e-20	36.5837	CCDC106
TMEM220	-0.788754	3.53583	-9.9544	1.64337e-21	7.5983e-20	36.5712	TMEM220
NFIB	-0.687518	4.33393	-9.95428	1.64502e-21	7.59991e-20	36.5702	NFIB
AC098820.3	-0.419048	0.892467	-9.95327	1.65915e-21	7.65917e-20	36.5617	AC098820.3
TOB2	-0.681387	4.57783	-9.95181	1.67982e-21	7.74849e-20	36.5494	TOB2
TMEM18	-0.538167	4.71587	-9.94744	1.74314e-21	8.03421e-20	36.5127	TMEM18
16	-0.502622	4.89827	-9.94727	1.74564e-21	8.03941e-20	36.5113	16
KIAA0430	-0.54998	4.30098	-9.94648	1.75726e-21	8.08657e-20	36.5047	KIAA0430
DSCR3	-0.621995	4.74559	-9.9449	1.781e-21	8.18938e-20	36.4914	DSCR3
FCN3	-1.31668	4.53084	-9.94477	1.78285e-21	8.19147e-20	36.4904	FCN3
LINC00909	-0.591448	2.83741	-9.94456	1.78615e-21	8.2002e-20	36.4886	LINC00909
EPC1	-0.611317	3.8627	-9.94269	1.81456e-21	8.32411e-20	36.4729	EPC1
MRPS18A	-0.471093	5.28713	-9.9402	1.85326e-21	8.49498e-20	36.452	MRPS18A
TOMM20	-0.703824	6.6751	-9.93918	1.86928e-21	8.5617e-20	36.4434	TOMM20
SLC16A12-AS1	-0.416732	0.499559	-9.93883	1.87485e-21	8.5805e-20	36.4405	SLC16A12-AS1
FAM167B	-0.989763	4.83126	-9.93501	1.93633e-21	8.85495e-20	36.4085	FAM167B
GMPR2	-0.510637	5.86533	-9.93341	1.96267e-21	8.96843e-20	36.3951	GMPR2
BRPF3	-0.63292	3.72962	-9.93133	1.99752e-21	9.12057e-20	36.3776	BRPF3
EMX1	-0.989146	3.09595	-9.9282	2.05106e-21	9.35771e-20	36.3514	EMX1
EPB41L4A-AS2	-0.518899	1.82177	-9.92728	2.06712e-21	9.42366e-20	36.3436	EPB41L4A-AS2
CDC14B	-0.713944	3.09771	-9.92639	2.08265e-21	9.48708e-20	36.3362	CDC14B
AC098614.2	-1.06715	3.25687	-9.92623	2.08548e-21	9.49258e-20	36.3349	AC098614.2
RPUSD4	-0.524573	3.72223	-9.92506	2.10619e-21	9.57942e-20	36.3251	RPUSD4
CDH13	-1.25496	5.25589	-9.92461	2.11417e-21	9.60824e-20	36.3213	CDH13
CTTNBP2NL	-0.73723	3.51743	-9.92424	2.12075e-21	9.63068e-20	36.3182	CTTNBP2NL
LGALSL	-0.726439	3.59143	-9.92007	2.19684e-21	9.96849e-20	36.2833	LGALSL
GIMAP1-GIMAP5	-0.93135	3.04444	-9.91599	2.27391e-21	1.03102e-19	36.2491	GIMAP1-GIMAP5
ZNF69	-0.558888	2.22496	-9.91164	2.35885e-21	1.06871e-19	36.2127	ZNF69
PEX5	-0.558239	4.44248	-9.90834	2.4255e-21	1.09805e-19	36.1851	PEX5
PURA	-0.671049	2.96307	-9.90451	2.5052e-21	1.13326e-19	36.153	PURA
ARHGEF15	-1.04446	3.71049	-9.89617	2.68786e-21	1.21495e-19	36.0832	ARHGEF15
C10orf126	-0.647372	0.687278	-9.89475	2.72024e-21	1.22864e-19	36.0713	C10orf126
METTL7A	-0.910399	5.99426	-9.88808	2.87761e-21	1.29872e-19	36.0156	METTL7A
CTC-523E23.1	-0.5813	0.928447	-9.88593	2.93021e-21	1.32144e-19	35.9976	CTC-523E23.1
ARSB	-0.820403	3.83407	-9.88446	2.96655e-21	1.3368e-19	35.9854	ARSB
SPG20	-0.776015	5.42683	-9.88366	2.98661e-21	1.3448e-19	35.9787	SPG20
CYTH2	-0.48891	5.52068	-9.88208	3.02681e-21	1.36186e-19	35.9654	CYTH2
GAB1	-0.807893	3.04961	-9.87906	3.10467e-21	1.39582e-19	35.9402	GAB1
PRELID2	-0.708417	3.27108	-9.87875	3.11283e-21	1.39841e-19	35.9376	PRELID2
DBNDD1	-0.956967	3.45203	-9.87744	3.14739e-21	1.41285e-19	35.9267	DBNDD1
OR2T10	-0.826289	0.831323	-9.87466	3.22178e-21	1.44514e-19	35.9035	OR2T10
SFT2D2	-0.639887	3.65977	-9.87286	3.27105e-21	1.46612e-19	35.8885	SFT2D2
FRAS1	-0.986295	1.95532	-9.87268	3.27598e-21	1.4672e-19	35.887	FRAS1
NFATC1	-0.668709	3.14701	-9.87217	3.29023e-21	1.47246e-19	35.8827	NFATC1
DDO	-0.701615	2.69948	-9.8718	3.30031e-21	1.47585e-19	35.8796	DDO
RASIP1	-0.936298	3.65146	-9.86842	3.39578e-21	1.51738e-19	35.8513	RASIP1
EXOSC2	-0.541855	3.79935	-9.8619	3.58722e-21	1.6017e-19	35.797	EXOSC2
FAF2	-0.541958	4.52324	-9.85874	3.68368e-21	1.64254e-19	35.7706	FAF2
TCTA	-0.586483	5.08438	-9.85872	3.68429e-21	1.64254e-19	35.7705	TCTA
GNE	-0.763226	3.50629	-9.85793	3.70893e-21	1.65226e-19	35.7639	GNE
SNRK	-0.838425	4.62417	-9.85262	3.87833e-21	1.72642e-19	35.7196	SNRK
WASF2	-0.729804	5.38136	-9.85092	3.93401e-21	1.74987e-19	35.7054	WASF2
NECAP2	-0.478573	5.574	-9.85028	3.95545e-21	1.75807e-19	35.7	NECAP2
C14orf79	-0.554255	3.18843	-9.84967	3.97572e-21	1.76574e-19	35.695	C14orf79
TTLL11	-0.443406	1.82763	-9.84573	4.10953e-21	1.82379e-19	35.6622	TTLL11
FGFR4	-1.08386	4.40108	-9.84135	4.26344e-21	1.89066e-19	35.6257	FGFR4
FPGT	-0.63476	3.26857	-9.84103	4.27511e-21	1.89441e-19	35.623	FPGT
MRPL45	-0.561121	4.90036	-9.83697	4.42329e-21	1.95858e-19	35.5892	MRPL45
GUCY1B3	-0.832187	4.72362	-9.83647	4.44189e-21	1.96534e-19	35.585	GUCY1B3
GNB1	-0.565466	7.25535	-9.83442	4.51896e-21	1.99793e-19	35.568	GNB1
FGD5	-1.07353	4.12281	-9.8332	4.56576e-21	2.0171e-19	35.5578	FGD5
RGS9	-1.03022	1.84622	-9.83125	4.64109e-21	2.04883e-19	35.5415	RGS9
SULT1C4	-1.71112	4.16541	-9.82982	4.69697e-21	2.07194e-19	35.5297	SULT1C4
RP11-283G6.5	-1.23307	1.99253	-9.829	4.72939e-21	2.08467e-19	35.5228	RP11-283G6.5
ALDH6A1	-1.14143	3.71413	-9.82774	4.77981e-21	2.10531e-19	35.5123	ALDH6A1
BET1L	-0.428334	5.40744	-9.82703	4.80838e-21	2.1163e-19	35.5064	BET1L
WDR35	-0.613413	2.66554	-9.82609	4.84644e-21	2.13145e-19	35.4986	WDR35
GRIK3	-1.04456	1.99412	-9.82258	4.99141e-21	2.19356e-19	35.4694	GRIK3
FZD5	-0.859393	2.75852	-9.82218	5.00824e-21	2.19931e-19	35.466	FZD5
ZFYVE9	-0.683039	2.95801	-9.82094	5.06027e-21	2.22049e-19	35.4558	ZFYVE9
LRRC40	-0.615652	3.20281	-9.82076	5.06796e-21	2.2222e-19	35.4543	LRRC40
GUCY1A3	-1.03437	4.64605	-9.82036	5.08516e-21	2.22808e-19	35.4509	GUCY1A3
KIF1B	-0.622644	3.32125	-9.82021	5.09176e-21	2.2293e-19	35.4496	KIF1B
HYI	-0.662399	5.73105	-9.81971	5.11286e-21	2.23687e-19	35.4455	HYI
NOL7	-0.434199	5.48794	-9.81885	5.14995e-21	2.25141e-19	35.4384	NOL7
ASB13	-0.729475	5.10192	-9.81645	5.2545e-21	2.29541e-19	35.4184	ASB13
XPC	-0.60616	4.13685	-9.81475	5.33002e-21	2.32666e-19	35.4043	XPC
CCDC121	-0.512388	1.90884	-9.81202	5.45353e-21	2.3788e-19	35.3816	CCDC121
AP001372.2	-0.522186	2.57787	-9.81149	5.47784e-21	2.38763e-19	35.3771	AP001372.2
HPCAL1	-0.93073	7.20104	-9.80885	5.60031e-21	2.4392e-19	35.3552	HPCAL1
SEH1L	-0.497392	3.99026	-9.8074	5.66884e-21	2.46721e-19	35.3432	SEH1L
AFF1	-0.770878	4.65304	-9.80447	5.8097e-21	2.52664e-19	35.3188	AFF1
TEF	-0.874157	3.64409	-9.80431	5.81751e-21	2.52736e-19	35.3175	TEF
ERCC5	-0.581574	5.42208	-9.80426	5.81998e-21	2.52736e-19	35.3171	ERCC5
LRRC23	-0.48986	4.33776	-9.80191	5.9356e-21	2.57566e-19	35.2976	LRRC23
CTC-523E23.11	-0.614362	1.51037	-9.80137	5.96292e-21	2.58559e-19	35.293	CTC-523E23.11
NIPAL3	-0.731828	3.77302	-9.80117	5.97255e-21	2.58644e-19	35.2914	NIPAL3
RNF146	-0.576479	4.41008	-9.80115	5.9737e-21	2.58644e-19	35.2912	RNF146
TMEM109	-0.469642	6.62326	-9.80081	5.99065e-21	2.59186e-19	35.2884	TMEM109
SIRT2	-0.39085	5.40133	-9.80006	6.02872e-21	2.60641e-19	35.2821	SIRT2
EIF2A	-0.5266	6.29875	-9.79688	6.19101e-21	2.6746e-19	35.2558	EIF2A
GNL1	-0.562705	5.37276	-9.79524	6.27708e-21	2.70979e-19	35.2421	GNL1
WAC	-0.752509	5.62961	-9.79351	6.36872e-21	2.74732e-19	35.2277	WAC
FBXL3	-0.706285	4.62357	-9.7934	6.37417e-21	2.74765e-19	35.2269	FBXL3
CDNF	-0.497255	1.55073	-9.79232	6.43243e-21	2.77072e-19	35.2179	CDNF
INO80B-WBP1	-0.897307	3.06897	-9.79148	6.47779e-21	2.78821e-19	35.2109	INO80B-WBP1
LINC00501	-0.409582	0.668191	-9.78592	6.7864e-21	2.91773e-19	35.1647	LINC00501
POLDIP3	-0.500281	5.02119	-9.78588	6.78865e-21	2.91773e-19	35.1644	POLDIP3
MRPL46	-0.483132	4.59158	-9.7857	6.79862e-21	2.91987e-19	35.163	MRPL46
STX7	-0.906817	4.97259	-9.78535	6.81878e-21	2.92638e-19	35.16	STX7
GLIS3	-0.849905	3.30155	-9.78081	7.08254e-21	3.03735e-19	35.1224	GLIS3
NCKIPSD	-0.623893	4.19092	-9.78046	7.10345e-21	3.04409e-19	35.1195	NCKIPSD
ACTR1B	-0.495587	5.48845	-9.77692	7.31713e-21	3.13309e-19	35.0901	ACTR1B
MPC2	-0.65945	6.86608	-9.77684	7.32182e-21	3.13309e-19	35.0894	MPC2
ZC3HC1	-0.468455	4.46158	-9.77655	7.33972e-21	3.13845e-19	35.087	ZC3HC1
SUPT4H1	-0.419161	6.19426	-9.77494	7.43935e-21	3.17874e-19	35.0736	SUPT4H1
APBB1	-0.607913	4.63893	-9.77484	7.44553e-21	3.17906e-19	35.0728	APBB1
LINC01132	-0.372061	0.575541	-9.77152	7.6547e-21	3.26599e-19	35.0454	LINC01132
MANSC1	-0.85019	3.73772	-9.76906	7.81369e-21	3.33139e-19	35.025	MANSC1
ENSA	-0.414411	6.73103	-9.76882	7.82948e-21	3.3357e-19	35.023	ENSA
APH1A	-0.490436	6.72822	-9.76615	8.00608e-21	3.40846e-19	35.0009	APH1A
TRIM6	-0.837229	2.7278	-9.76486	8.09349e-21	3.44317e-19	34.9901	TRIM6
B3GNT9	-0.851985	3.77366	-9.76472	8.10276e-21	3.44462e-19	34.989	B3GNT9
CCDC25	-0.635045	4.17907	-9.76312	8.21146e-21	3.48829e-19	34.9757	CCDC25
HRSP12	-0.939248	6.33669	-9.76284	8.23067e-21	3.49392e-19	34.9734	HRSP12
GS1-204I12.4	-0.263923	0.370701	-9.76116	8.3474e-21	3.54091e-19	34.9595	GS1-204I12.4
TUBGCP3	-0.535353	3.35336	-9.75925	8.48181e-21	3.59532e-19	34.9436	TUBGCP3
EEF1E1	-0.514642	4.55525	-9.75906	8.4947e-21	3.59818e-19	34.9421	EEF1E1
MRPL43	-0.40927	6.25302	-9.75724	8.62524e-21	3.65083e-19	34.927	MRPL43
CD40	-0.694892	5.352	-9.75708	8.63643e-21	3.65293e-19	34.9257	CD40
SLC6A3	-2.27317	4.90293	-9.75652	8.67728e-21	3.66756e-19	34.921	SLC6A3
AGO1	-0.611005	2.64859	-9.75593	8.71973e-21	3.68284e-19	34.9162	AGO1
SHANK3	-0.949081	3.59672	-9.75478	8.80431e-21	3.71589e-19	34.9066	SHANK3
CSDE1	-0.659293	7.44789	-9.75342	8.90453e-21	3.75548e-19	34.8954	CSDE1
DNAJC8	-0.418198	6.02488	-9.75265	8.96226e-21	3.77711e-19	34.889	DNAJC8
CRADD	-0.61229	4.11699	-9.75205	9.00699e-21	3.79323e-19	34.8841	CRADD
LRRC70	-0.856072	2.33854	-9.75096	9.08992e-21	3.82541e-19	34.875	LRRC70
LMAN2L	-0.500116	4.37568	-9.7505	9.12481e-21	3.83733e-19	34.8712	LMAN2L
LIME1	-1.39002	4.52937	-9.74248	9.75587e-21	4.09978e-19	34.8049	LIME1
CEBPZ	-0.485513	4.92936	-9.74213	9.78507e-21	4.1091e-19	34.8019	CEBPZ
GLIS1	-0.867249	2.34025	-9.74156	9.83126e-21	4.12554e-19	34.7972	GLIS1
CREB3L4	-0.606512	3.81481	-9.73674	1.02349e-20	4.29184e-19	34.7573	CREB3L4
VRK3	-0.532093	4.88458	-9.73664	1.02432e-20	4.29227e-19	34.7565	VRK3
MAP3K13	-0.543843	4.64925	-9.73604	1.02945e-20	4.31067e-19	34.7516	MAP3K13
CD58	-0.585417	4.36599	-9.73575	1.032e-20	4.31826e-19	34.7491	CD58
SQRDL	-0.552719	5.92853	-9.73481	1.04009e-20	4.34759e-19	34.7414	SQRDL
SEMA5A	-0.816419	2.70653	-9.73476	1.04049e-20	4.34759e-19	34.741	SEMA5A
SSTR1	-0.739251	1.09407	-9.7316	1.06831e-20	4.46062e-19	34.7148	SSTR1
PRMT7	-0.443465	4.45422	-9.73031	1.07984e-20	4.50557e-19	34.7042	PRMT7
LDHA	-0.822083	10.5116	-9.73004	1.08232e-20	4.5127e-19	34.7019	LDHA
VWA1	-1.03793	6.41634	-9.72677	1.11215e-20	4.63379e-19	34.675	VWA1
MRPL20	-0.407378	6.69931	-9.72646	1.11506e-20	4.64261e-19	34.6724	MRPL20
ITGA8	-0.950186	2.67598	-9.72592	1.12011e-20	4.66031e-19	34.6679	ITGA8
ALG5	-0.455934	5.26279	-9.72434	1.13496e-20	4.71876e-19	34.6548	ALG5
ABI3BP	-1.46601	4.8986	-9.72311	1.14665e-20	4.76397e-19	34.6447	ABI3BP
TOLLIP	-0.556402	4.9804	-9.72183	1.15889e-20	4.81141e-19	34.6342	TOLLIP
UFL1	-0.651329	3.9344	-9.72122	1.16486e-20	4.83276e-19	34.6291	UFL1
ZBTB18	-0.555039	3.44089	-9.72072	1.16969e-20	4.84935e-19	34.625	ZBTB18
ASPRV1	-0.428186	1.32867	-9.71891	1.18749e-20	4.91969e-19	34.61	ASPRV1
GIMAP5	-0.925931	5.11204	-9.71799	1.19661e-20	4.95395e-19	34.6024	GIMAP5
RSBN1	-0.656365	2.83667	-9.71535	1.2232e-20	5.06049e-19	34.5806	RSBN1
WDR33	-0.474596	3.98227	-9.71518	1.2249e-20	5.06394e-19	34.5792	WDR33
SEC14L1	-0.78904	5.94758	-9.71429	1.23406e-20	5.09819e-19	34.5718	SEC14L1
TMBIM1	-0.566526	7.01509	-9.71406	1.23639e-20	5.10425e-19	34.57	TMBIM1
WBP2	-0.427596	6.6968	-9.71397	1.23733e-20	5.1045e-19	34.5692	WBP2
SLK	-0.751261	3.88122	-9.71146	1.26353e-20	5.20891e-19	34.5485	SLK
TAB1	-0.448251	3.75482	-9.7102	1.27675e-20	5.25974e-19	34.5381	TAB1
LASP1	-0.578163	6.39364	-9.70821	1.29818e-20	5.34132e-19	34.5216	LASP1
RP11-91J19.3	-0.627672	1.90673	-9.70819	1.29838e-20	5.34132e-19	34.5215	RP11-91J19.3
AGBL3	-0.676678	2.37328	-9.70714	1.30971e-20	5.38416e-19	34.5129	AGBL3
PELI3	-0.464239	2.87886	-9.70669	1.31468e-20	5.40079e-19	34.5091	PELI3
IFNAR1	-0.636642	4.52341	-9.70366	1.34823e-20	5.53473e-19	34.4841	IFNAR1
CCNYL1	-0.691287	3.335	-9.69953	1.39532e-20	5.72402e-19	34.4501	CCNYL1
IFIH1	-0.723233	3.6453	-9.69915	1.39975e-20	5.7382e-19	34.4469	IFIH1
CCDC176	-0.524541	2.59115	-9.69535	1.44475e-20	5.91851e-19	34.4156	CCDC176
PPT1	-0.653187	6.55662	-9.69379	1.46358e-20	5.99149e-19	34.4027	PPT1
SOWAHC	-0.805137	2.94904	-9.6923	1.4819e-20	6.06222e-19	34.3904	SOWAHC
ESYT1	-0.552073	5.7422	-9.69215	1.48373e-20	6.06549e-19	34.3892	ESYT1
GJA4	-1.12575	5.3279	-9.69176	1.48846e-20	6.08058e-19	34.386	GJA4
COIL	-0.424968	3.11153	-9.69144	1.49245e-20	6.09262e-19	34.3834	COIL
RAP2A	-0.707511	3.8437	-9.68986	1.51224e-20	6.16912e-19	34.3703	RAP2A
SARM1	-0.644644	3.35762	-9.68901	1.52299e-20	6.20867e-19	34.3633	SARM1
SAMM50	-0.487303	5.17935	-9.68707	1.54769e-20	6.30497e-19	34.3473	SAMM50
MARCH9	-0.558796	3.98722	-9.68465	1.57909e-20	6.42841e-19	34.3274	MARCH9
ZXDA	-0.542004	1.72514	-9.67807	1.66782e-20	6.78489e-19	34.2732	ZXDA
VPS11	-0.419564	5.27761	-9.67481	1.7137e-20	6.9667e-19	34.2463	VPS11
TTC30A	-0.613881	2.39594	-9.67416	1.72299e-20	6.99961e-19	34.241	TTC30A
DNPH1	-0.719364	6.38536	-9.67326	1.73586e-20	7.04703e-19	34.2336	DNPH1
CNBP	-0.490148	7.85201	-9.6718	1.75695e-20	7.12771e-19	34.2216	CNBP
GRB10	-0.906082	5.58108	-9.66903	1.79788e-20	7.28868e-19	34.1988	GRB10
SWAP70	-0.844871	4.57853	-9.66877	1.80175e-20	7.29935e-19	34.1967	SWAP70
RNASEL	-0.502373	2.69584	-9.66579	1.84688e-20	7.47701e-19	34.1721	RNASEL
C3orf36	-0.752656	1.43276	-9.66416	1.87207e-20	7.57374e-19	34.1587	C3orf36
WBP4	-0.453484	3.02517	-9.66392	1.87575e-20	7.5834e-19	34.1568	WBP4
RPA1	-0.631101	5.10105	-9.66337	1.88437e-20	7.61299e-19	34.1522	RPA1
WAC-AS1	-0.501936	3.72117	-9.6629	1.89176e-20	7.63759e-19	34.1483	WAC-AS1
AMDHD1	-0.856604	1.77354	-9.66128	1.91738e-20	7.73569e-19	34.135	AMDHD1
UBE2E3	-0.553019	6.06357	-9.66062	1.92779e-20	7.77232e-19	34.1296	UBE2E3
XPR1	-0.742633	3.93192	-9.65943	1.94702e-20	7.84447e-19	34.1198	XPR1
CIRBP	-0.702804	8.24536	-9.65891	1.95541e-20	7.87283e-19	34.1155	CIRBP
NUDT6	-0.483262	2.69091	-9.65786	1.97252e-20	7.93627e-19	34.1069	NUDT6
KIAA0895	-0.692674	2.38886	-9.65462	2.02629e-20	8.147e-19	34.0802	KIAA0895
TRHDE	-0.914133	1.60557	-9.65419	2.03346e-20	8.17023e-19	34.0767	TRHDE
LINC00998	-0.488391	5.92858	-9.65293	2.05478e-20	8.25024e-19	34.0664	LINC00998
NFKB1	-0.693085	4.38418	-9.65234	2.06483e-20	8.28492e-19	34.0616	NFKB1
HSPB8	-1.01966	6.89463	-9.65192	2.07209e-20	8.30835e-19	34.0581	HSPB8
TXNIP	-0.797008	8.60607	-9.64974	2.10985e-20	8.45397e-19	34.0402	TXNIP
UBXN8	-0.580642	3.40753	-9.6494	2.11582e-20	8.47212e-19	34.0374	UBXN8
CELSR2	-0.83276	3.44386	-9.64923	2.11877e-20	8.47812e-19	34.036	CELSR2
CCDC148	-0.590223	1.54595	-9.64753	2.14891e-20	8.59285e-19	34.022	CCDC148
NR2F2-AS1	-0.646013	3.00047	-9.64448	2.20391e-20	8.80677e-19	33.9969	NR2F2-AS1
KBTBD7	-0.562992	2.06998	-9.64367	2.21885e-20	8.86041e-19	33.9902	KBTBD7
ADAMTS14	0.527014	0.581177	9.64258	2.23883e-20	8.93413e-19	33.9814	ADAMTS14
GAL3ST1	-1.42837	6.6542	-9.64107	2.26714e-20	9.04092e-19	33.9689	GAL3ST1
MSN	-0.708977	7.85699	-9.63994	2.28843e-20	9.11965e-19	33.9596	MSN
ZNF658	-0.473646	1.59485	-9.6395	2.29677e-20	9.14665e-19	33.956	ZNF658
LBX2-AS1	-0.706447	3.45793	-9.63931	2.30044e-20	9.15503e-19	33.9544	LBX2-AS1
TMEM126B	-0.443032	5.50309	-9.63808	2.32399e-20	9.24246e-19	33.9443	TMEM126B
HDHD2	-0.597224	4.50811	-9.63639	2.35671e-20	9.36625e-19	33.9305	HDHD2
CAMKMT	-0.404304	2.3994	-9.63559	2.37229e-20	9.42178e-19	33.924	CAMKMT
FLT4	-1.01463	3.96205	-9.63404	2.403e-20	9.53725e-19	33.9112	FLT4
SPRYD4	-0.463451	3.368	-9.63365	2.41072e-20	9.56144e-19	33.908	SPRYD4
RP4-560B9.4	-0.541469	0.699868	-9.63186	2.44678e-20	9.69525e-19	33.8933	RP4-560B9.4
RERE	-0.656686	5.00239	-9.63181	2.44777e-20	9.69525e-19	33.8929	RERE
ADIPOR1	-0.453637	6.12478	-9.62878	2.50998e-20	9.93493e-19	33.868	ADIPOR1
SERTAD4	-0.752307	1.99798	-9.62622	2.56371e-20	1.01408e-18	33.847	SERTAD4
RP11-543D5.1	-0.593252	0.864561	-9.62449	2.60067e-20	1.028e-18	33.8328	RP11-543D5.1
GIMAP4	-0.890711	5.84926	-9.62323	2.62787e-20	1.03805e-18	33.8225	GIMAP4
MRFAP1	-0.498838	7.73811	-9.62276	2.63824e-20	1.04145e-18	33.8186	MRFAP1
DDX20	-0.435111	2.54568	-9.62262	2.64119e-20	1.04191e-18	33.8175	DDX20
SYT9	-1.03743	1.53651	-9.61869	2.72854e-20	1.07564e-18	33.7853	SYT9
SMEK2	-0.644824	4.99086	-9.6159	2.79218e-20	1.09999e-18	33.7624	SMEK2
RING1	-0.521747	4.74679	-9.61372	2.84305e-20	1.11928e-18	33.7445	RING1
EHBP1	-0.894548	4.61802	-9.60778	2.9861e-20	1.17481e-18	33.6959	EHBP1
TMEM243	-0.543974	5.48651	-9.60714	3.00194e-20	1.18024e-18	33.6906	TMEM243
TBC1D8	-0.71	3.66403	-9.60398	3.08126e-20	1.21062e-18	33.6648	TBC1D8
MAPK8IP1	-0.753964	2.67004	-9.60149	3.14555e-20	1.23505e-18	33.6443	MAPK8IP1
KCTD2	-0.523809	4.03758	-9.60043	3.173e-20	1.24499e-18	33.6357	KCTD2
CETP	-0.825826	2.87225	-9.60006	3.18295e-20	1.24806e-18	33.6326	CETP
GFPT2	1.20756	1.88826	9.5996	3.19487e-20	1.2519e-18	33.6289	GFPT2
LRIG3	-0.8758	3.53283	-9.59889	3.2137e-20	1.25843e-18	33.6231	LRIG3
RAET1G	-0.380869	0.856432	-9.59549	3.30514e-20	1.29338e-18	33.5952	RAET1G
TCF7L2	-0.62086	3.57296	-9.59105	3.42871e-20	1.34084e-18	33.5589	TCF7L2
TMEM222	-0.455048	5.20299	-9.58709	3.54261e-20	1.38445e-18	33.5265	TMEM222
LNX2	-0.631491	2.68927	-9.58357	3.64691e-20	1.42426e-18	33.4977	LNX2
RP11-281P23.2	-0.483651	0.606847	-9.58183	3.69982e-20	1.44347e-18	33.4834	RP11-281P23.2
DDX19B	-0.424908	4.74924	-9.58179	3.70102e-20	1.44347e-18	33.4831	DDX19B
PIK3C2B	-0.76196	2.85707	-9.57886	3.7916e-20	1.47689e-18	33.4591	PIK3C2B
ANP32E	-0.647733	4.71835	-9.57885	3.79175e-20	1.47689e-18	33.4591	ANP32E
GJA5	-1.16272	3.58943	-9.57862	3.79904e-20	1.47875e-18	33.4572	GJA5
RBBP9	-0.64861	3.80352	-9.57636	3.87053e-20	1.50557e-18	33.4387	RBBP9
PEG10	-1.32864	3.52051	-9.57526	3.90564e-20	1.51822e-18	33.4298	PEG10
KCNAB1	-0.943964	2.43892	-9.57468	3.92457e-20	1.52457e-18	33.425	KCNAB1
AAMDC	-0.483539	5.7356	-9.57319	3.97291e-20	1.54233e-18	33.4129	AAMDC
HMGN2P5	-0.863701	6.67043	-9.57129	4.03563e-20	1.56564e-18	33.3973	HMGN2P5
C10orf32	-0.647719	4.5142	-9.57004	4.07768e-20	1.58091e-18	33.3871	C10orf32
VARS2	-0.521792	4.14903	-9.5659	4.21898e-20	1.63461e-18	33.3533	VARS2
SERTAD2	-0.663633	3.86977	-9.56565	4.22783e-20	1.63695e-18	33.3512	SERTAD2
MTFR1L	-0.463506	5.33102	-9.56345	4.30501e-20	1.66573e-18	33.3333	MTFR1L
ASH2L	-0.542211	4.43177	-9.56126	4.3836e-20	1.69502e-18	33.3154	ASH2L
POLR3GL	-0.51519	5.05663	-9.56039	4.41518e-20	1.7061e-18	33.3082	POLR3GL
ADD1	-0.438316	6.86606	-9.55853	4.48308e-20	1.7312e-18	33.2931	ADD1
GYLTL1B	-1.11088	2.46426	-9.55775	4.51193e-20	1.74119e-18	33.2868	GYLTL1B
RAPGEF4	-0.918793	2.95293	-9.55632	4.56571e-20	1.76079e-18	33.275	RAPGEF4
UCK1	-0.439875	4.59603	-9.55458	4.63156e-20	1.78501e-18	33.2608	UCK1
FLOT1	-0.426542	7.22354	-9.55445	4.63635e-20	1.78568e-18	33.2598	FLOT1
AKR1A1	-0.576609	7.39208	-9.55169	4.74287e-20	1.82551e-18	33.2373	AKR1A1
RP11-1260E13.2	-0.590999	1.46117	-9.55112	4.76543e-20	1.83298e-18	33.2326	RP11-1260E13.2
CXorf36	-1.01565	4.20339	-9.55005	4.80747e-20	1.84794e-18	33.2239	CXorf36
SEMA3G	-1.14561	2.74685	-9.54826	4.87868e-20	1.87408e-18	33.2093	SEMA3G
RAB4A	-0.568161	4.66363	-9.5468	4.93788e-20	1.89558e-18	33.1973	RAB4A
RWDD2A	-0.423559	2.05247	-9.54502	5.01044e-20	1.92218e-18	33.1829	RWDD2A
GAMT	-1.06219	5.74543	-9.54393	5.05557e-20	1.93822e-18	33.174	GAMT
CTSO	-0.750993	5.3035	-9.54384	5.05963e-20	1.93851e-18	33.1732	CTSO
CTCF	-0.469278	4.29156	-9.54234	5.12216e-20	1.96118e-18	33.161	CTCF
DSEL	-0.876837	1.87076	-9.53859	5.28265e-20	2.02131e-18	33.1305	DSEL
LIMS2	-0.912906	4.6988	-9.53802	5.30746e-20	2.02948e-18	33.1258	LIMS2
MRPL10	-0.457981	5.19902	-9.53702	5.35156e-20	2.04443e-18	33.1176	MRPL10
COG8	-0.50791	3.8879	-9.53697	5.35354e-20	2.04443e-18	33.1172	COG8
IFT57	-0.680973	4.72994	-9.53688	5.35758e-20	2.04464e-18	33.1165	IFT57
PAQR7	-0.583039	3.4097	-9.53661	5.36932e-20	2.04779e-18	33.1143	PAQR7
CREG1	-0.704006	6.70063	-9.53615	5.39007e-20	2.05436e-18	33.1105	CREG1
SAP18	-0.415661	7.32714	-9.53548	5.41966e-20	2.0643e-18	33.1051	SAP18
SNX33	-0.634398	4.87822	-9.53348	5.50951e-20	2.09716e-18	33.0888	SNX33
CD164	-0.601075	7.14795	-9.53315	5.52446e-20	2.10148e-18	33.0861	CD164
GTF2B	-0.436794	4.40275	-9.52779	5.7734e-20	2.19475e-18	33.0424	GTF2B
CTC-321K16.1	-0.553574	0.903671	-9.52687	5.81727e-20	2.21e-18	33.0349	CTC-321K16.1
ALDH1L1	-1.60801	4.6509	-9.52277	6.01641e-20	2.28417e-18	33.0016	ALDH1L1
EEF1A1P13	-0.644815	2.0727	-9.52207	6.05139e-20	2.29596e-18	32.9958	EEF1A1P13
HINT1	-0.600999	8.59751	-9.52142	6.08367e-20	2.30671e-18	32.9905	HINT1
CTC-523E23.4	-0.524551	0.751453	-9.5176	6.27759e-20	2.3787e-18	32.9594	CTC-523E23.4
ZNF826P	-1.18402	4.33083	-9.51628	6.34593e-20	2.40304e-18	32.9487	ZNF826P
LRMP	-0.943367	3.69403	-9.51305	6.51646e-20	2.46602e-18	32.9224	LRMP
TMTC1	-0.967759	3.20435	-9.51171	6.58821e-20	2.49157e-18	32.9116	TMTC1
NPM1P27	-0.796053	4.06407	-9.50839	6.77065e-20	2.55891e-18	32.8845	NPM1P27
ZNF462	-0.661788	2.5859	-9.50775	6.80628e-20	2.57072e-18	32.8793	ZNF462
FASTKD3	-0.64642	4.14598	-9.50374	7.03362e-20	2.65487e-18	32.8468	FASTKD3
BEND5	-0.827063	3.6736	-9.5035	7.04741e-20	2.65837e-18	32.8448	BEND5
FAT4	-0.759387	1.85504	-9.50205	7.13217e-20	2.68861e-18	32.833	FAT4
CD2AP	-0.67715	4.18241	-9.50112	7.18676e-20	2.70745e-18	32.8254	CD2AP
SLC39A1	-0.559497	6.68305	-9.50001	7.25263e-20	2.7305e-18	32.8164	SLC39A1
NUMB	-0.66733	5.32545	-9.49815	7.36381e-20	2.77058e-18	32.8013	NUMB
TTC19	-0.530239	4.45522	-9.49779	7.38533e-20	2.77689e-18	32.7984	TTC19
PARK2	-0.859679	2.35675	-9.49751	7.40264e-20	2.78162e-18	32.7961	PARK2
PCDH12	-1.01163	3.59617	-9.49734	7.41311e-20	2.78376e-18	32.7947	PCDH12
KLF2	-1.01714	4.19367	-9.49655	7.46123e-20	2.80004e-18	32.7883	KLF2
ING3	-0.691398	3.49103	-9.49195	7.74777e-20	2.90571e-18	32.7509	ING3
AFF3	-0.845962	1.98947	-9.4903	7.85358e-20	2.94351e-18	32.7375	AFF3
RP11-490H24.5	-0.891149	2.35523	-9.48886	7.94668e-20	2.9765e-18	32.7258	RP11-490H24.5
C17orf97	-0.660935	2.81643	-9.48826	7.98606e-20	2.98934e-18	32.7209	C17orf97
HSPA12B	-0.827709	2.5637	-9.48726	8.05148e-20	3.0119e-18	32.7128	HSPA12B
SLC35A1	-0.514949	4.15575	-9.48691	8.07483e-20	3.01871e-18	32.71	SLC35A1
HEATR5B	-0.593172	2.99764	-9.48558	8.16317e-20	3.04979e-18	32.6992	HEATR5B
POLR1C	-0.440384	4.19456	-9.48033	8.52158e-20	3.18166e-18	32.6566	POLR1C
CLMP	0.934175	0.710792	9.47917	8.60288e-20	3.20997e-18	32.6472	CLMP
TEX261	-0.491743	5.31123	-9.47846	8.65326e-20	3.22671e-18	32.6414	TEX261
TMEM254	-0.486365	4.06998	-9.47376	8.99253e-20	3.35109e-18	32.6033	TMEM254
EFCAB6	-0.352926	1.24852	-9.47323	9.03176e-20	3.36357e-18	32.599	EFCAB6
SLC39A8	-0.844498	4.00914	-9.4731	9.04158e-20	3.36509e-18	32.5979	SLC39A8
PTP4A2P2	-0.663297	1.29712	-9.46764	9.45432e-20	3.51647e-18	32.5537	PTP4A2P2
ZBTB9	-0.47862	2.43649	-9.46736	9.47617e-20	3.52236e-18	32.5514	ZBTB9
EXOC3L1	-0.82231	3.06095	-9.46404	9.7376e-20	3.61724e-18	32.5244	EXOC3L1
TYMSOS	-0.712854	1.97315	-9.45934	1.01193e-19	3.75665e-18	32.4863	TYMSOS
SMARCB1	-0.458852	5.62573	-9.4586	1.01806e-19	3.77701e-18	32.4803	SMARCB1
SUPT3H	-0.486174	2.84693	-9.45276	1.06778e-19	3.95897e-18	32.4331	SUPT3H
ABI3	-0.676913	4.17039	-9.45164	1.07768e-19	3.99314e-18	32.4239	ABI3
ANXA7	-0.553007	6.36234	-9.4507	1.08595e-19	4.01991e-18	32.4164	ANXA7
KCNG1	0.496595	0.414738	9.45066	1.08628e-19	4.01991e-18	32.4161	KCNG1
SPAG7	-0.415643	5.88038	-9.44969	1.09496e-19	4.04949e-18	32.4082	SPAG7
ASIC1	0.51996	0.466055	9.44908	1.10038e-19	4.06658e-18	32.4033	ASIC1
PLD1	-0.716175	3.49306	-9.44902	1.10097e-19	4.06658e-18	32.4027	PLD1
GNB2L1	-0.543977	11.2213	-9.44416	1.14553e-19	4.22849e-18	32.3634	GNB2L1
OPTN	-0.533024	6.20757	-9.44266	1.15966e-19	4.27798e-18	32.3513	OPTN
INF2	-0.79504	5.55918	-9.44216	1.16445e-19	4.29291e-18	32.3472	INF2
RP11-6B4.1	-0.693574	1.02168	-9.44159	1.16981e-19	4.30999e-18	32.3427	RP11-6B4.1
LBR	-0.697055	4.13566	-9.43978	1.18731e-19	4.37169e-18	32.3279	LBR
CCDC122	-0.520228	2.48681	-9.43942	1.19081e-19	4.38182e-18	32.325	CCDC122
PEA15	-0.629465	7.22939	-9.4368	1.21651e-19	4.47361e-18	32.3039	PEA15
ZNF823	-0.405884	2.05972	-9.43488	1.23578e-19	4.54159e-18	32.2883	ZNF823
CCDC85A	-0.70583	1.29819	-9.43228	1.2622e-19	4.6358e-18	32.2673	CCDC85A
CTC-435M10.3	-0.618627	4.66557	-9.43103	1.27521e-19	4.68063e-18	32.2572	CTC-435M10.3
RAB20	-0.585341	4.77546	-9.43085	1.27711e-19	4.68467e-18	32.2557	RAB20
MRPS9	-0.396833	4.36972	-9.43007	1.28521e-19	4.71143e-18	32.2494	MRPS9
UTP14C	-0.707974	3.15777	-9.42895	1.29704e-19	4.75183e-18	32.2404	UTP14C
FLI1	-0.818178	4.32881	-9.42876	1.29906e-19	4.75627e-18	32.2388	FLI1
SMG8	-0.644503	3.08374	-9.42748	1.31264e-19	4.80297e-18	32.2285	SMG8
CD24	-1.02331	10.0029	-9.42695	1.31833e-19	4.82079e-18	32.2242	CD24
FCHO2	-0.732724	4.1876	-9.42678	1.32015e-19	4.82443e-18	32.2229	FCHO2
FLJ37035	-0.468071	2.03106	-9.42567	1.33219e-19	4.86539e-18	32.2139	FLJ37035
PPP2CB	-0.607596	6.09919	-9.42494	1.34012e-19	4.8913e-18	32.208	PPP2CB
WIPF2	-0.60113	3.83909	-9.42044	1.39026e-19	5.07115e-18	32.1716	WIPF2
STOX2	-0.505312	1.60848	-9.41957	1.40012e-19	5.10213e-18	32.1646	STOX2
AGAP1	-0.672269	3.207	-9.41954	1.40049e-19	5.10213e-18	32.1643	AGAP1
CAMSAP1	-0.579496	2.78494	-9.41774	1.42117e-19	5.17425e-18	32.1498	CAMSAP1
METTL24	-0.689366	1.33194	-9.41703	1.42945e-19	5.20116e-18	32.144	METTL24
CLSTN3	-0.697162	5.81728	-9.41646	1.43612e-19	5.22217e-18	32.1394	CLSTN3
PNP	-0.701983	5.75027	-9.41591	1.44254e-19	5.24227e-18	32.135	PNP
ZNF799	-0.367218	1.91392	-9.41528	1.44993e-19	5.26587e-18	32.13	ZNF799
LYSMD1	-0.486157	2.69327	-9.41277	1.48e-19	5.37173e-18	32.1096	LYSMD1
SLC26A9	-1.02668	1.36743	-9.41174	1.49244e-19	5.41354e-18	32.1013	SLC26A9
AKAP12	-1.22229	4.69369	-9.40925	1.52295e-19	5.5208e-18	32.0813	AKAP12
PHF3	-0.696673	3.98828	-9.40813	1.53696e-19	5.56814e-18	32.0722	PHF3
DPF2	-0.420639	4.93674	-9.4077	1.54238e-19	5.58431e-18	32.0687	DPF2
SLITRK4	-0.974878	2.2797	-9.40718	1.54887e-19	5.60435e-18	32.0645	SLITRK4
TIE1	-1.0095	4.57527	-9.4036	1.59476e-19	5.76681e-18	32.0356	TIE1
TMEM102	-0.473456	2.63373	-9.40272	1.60628e-19	5.80491e-18	32.0285	TMEM102
ZNHIT3	-0.376819	5.18329	-9.40211	1.61418e-19	5.82987e-18	32.0236	ZNHIT3
UBXN10	-0.743573	2.07131	-9.40076	1.63213e-19	5.89105e-18	32.0127	UBXN10
ERG	-0.981	3.62619	-9.39901	1.65552e-19	5.97181e-18	31.9986	ERG
AC145124.2	-0.736224	1.94906	-9.39881	1.65819e-19	5.97776e-18	31.997	AC145124.2
ZXDC	-0.535552	3.52673	-9.39624	1.69327e-19	6.10045e-18	31.9762	ZXDC
IFFO2	-0.706971	2.94673	-9.38779	1.81379e-19	6.53064e-18	31.9081	IFFO2
CLPTM1L	-0.642433	7.21296	-9.38708	1.82431e-19	6.56448e-18	31.9024	CLPTM1L
TTC22	-0.775487	2.64829	-9.38678	1.82876e-19	6.57646e-18	31.9	TTC22
DPY19L2P2	-0.772239	1.90389	-9.38604	1.8397e-19	6.61175e-18	31.8941	DPY19L2P2
CDC16	-0.412639	5.28905	-9.38393	1.87162e-19	6.72234e-18	31.877	CDC16
RPAIN	-0.455488	4.37269	-9.38377	1.87402e-19	6.72684e-18	31.8758	RPAIN
TBC1D13	-0.505761	3.94994	-9.38317	1.88325e-19	6.75582e-18	31.8709	TBC1D13
GPRASP2	-0.77885	2.77009	-9.38262	1.89159e-19	6.78159e-18	31.8665	GPRASP2
EEF1A1P5	-1.18691	7.56021	-9.38092	1.91798e-19	6.87202e-18	31.8528	EEF1A1P5
AC021218.2	-0.979245	1.56491	-9.37649	1.98824e-19	7.1194e-18	31.8171	AC021218.2
PLCH1	-0.571585	1.47271	-9.37454	2.02006e-19	7.22892e-18	31.8014	PLCH1
FAM134C	-0.388321	4.90258	-9.37417	2.02618e-19	7.24636e-18	31.7984	FAM134C
TMEM9	-0.530789	6.49686	-9.37274	2.04984e-19	7.32653e-18	31.7869	TMEM9
TAF9B	-0.598182	3.95782	-9.37158	2.0692e-19	7.3912e-18	31.7776	TAF9B
UNC13B	-0.712165	3.53032	-9.37078	2.08275e-19	7.43507e-18	31.7711	UNC13B
SNIP1	-0.436421	2.4657	-9.37007	2.09476e-19	7.47338e-18	31.7654	SNIP1
MTMR2	-0.615953	4.2844	-9.36869	2.11847e-19	7.55339e-18	31.7543	MTMR2
MYEF2	-0.763822	4.05709	-9.36852	2.12143e-19	7.55935e-18	31.7529	MYEF2
CFAP57	-0.356779	0.667373	-9.36766	2.13629e-19	7.60767e-18	31.746	CFAP57
RAB5B	-0.407834	6.04989	-9.36698	2.14807e-19	7.64495e-18	31.7405	RAB5B
PPARG	-0.611511	4.02432	-9.36563	2.1718e-19	7.72472e-18	31.7297	PPARG
RAD23A	-0.381646	6.45245	-9.36266	2.22483e-19	7.90775e-18	31.7058	RAD23A
PEX19	-0.711968	5.133	-9.36259	2.22596e-19	7.90775e-18	31.7053	PEX19
ANKRD6	-0.667252	3.2046	-9.35797	2.31117e-19	8.20551e-18	31.668	ANKRD6
ARFGAP2	-0.4029	5.22715	-9.35377	2.39132e-19	8.48491e-18	31.6343	ARFGAP2
SUMO1	-0.442753	6.43709	-9.35248	2.4164e-19	8.56872e-18	31.6239	SUMO1
MLX	-0.400047	4.8085	-9.35161	2.43349e-19	8.62408e-18	31.617	MLX
DZIP1L	-0.655784	2.26842	-9.35146	2.43643e-19	8.6293e-18	31.6158	DZIP1L
AK7	-0.590674	1.51744	-9.34885	2.48859e-19	8.8087e-18	31.5948	AK7
GHR	-0.98991	2.38109	-9.34533	2.56073e-19	9.05857e-18	31.5665	GHR
LRRC37BP1	-0.487779	3.03737	-9.34391	2.59041e-19	9.15805e-18	31.555	LRRC37BP1
DECR2	-0.779787	5.15827	-9.34262	2.61755e-19	9.24661e-18	31.5447	DECR2
PER3	-0.836457	3.11426	-9.34257	2.61862e-19	9.24661e-18	31.5443	PER3
PAFAH2	-0.51734	3.25261	-9.34132	2.64533e-19	9.33532e-18	31.5343	PAFAH2
GLTSCR1L	-0.620472	2.64623	-9.34071	2.65849e-19	9.37611e-18	31.5293	GLTSCR1L
CFI	-0.95686	6.29618	-9.33755	2.72736e-19	9.61321e-18	31.504	CFI
TOR4A	-0.611966	3.10661	-9.33482	2.78847e-19	9.82269e-18	31.4821	TOR4A
CTD-2078B5.2	-0.487456	1.00866	-9.33392	2.80871e-19	9.88805e-18	31.4749	CTD-2078B5.2
DMTN	-0.749278	5.29988	-9.33285	2.83328e-19	9.96855e-18	31.4663	DMTN
CTD-2104P17.1	-0.55259	0.726373	-9.33212	2.85004e-19	1.00215e-17	31.4604	CTD-2104P17.1
DHFRL1	-0.503995	2.1558	-9.33169	2.8601e-19	1.00508e-17	31.4569	DHFRL1
CTB-36H16.2	-0.50411	1.53633	-9.3308	2.8806e-19	1.01168e-17	31.4499	CTB-36H16.2
PTAR1	-0.758158	3.48312	-9.33026	2.8934e-19	1.01557e-17	31.4455	PTAR1
TCTN3	-0.532029	5.08221	-9.33011	2.8968e-19	1.01615e-17	31.4443	TCTN3
CDC42BPA	-0.697701	3.76983	-9.32981	2.90387e-19	1.01802e-17	31.4419	CDC42BPA
DTNBP1	-0.515995	4.56936	-9.32871	2.92983e-19	1.02651e-17	31.4331	DTNBP1
ACVRL1	-0.840566	4.55083	-9.32721	2.96564e-19	1.03844e-17	31.421	ACVRL1
MFAP1	-0.539582	4.35074	-9.32703	2.97013e-19	1.03939e-17	31.4195	MFAP1
MTHFR	-0.62473	3.12805	-9.32504	3.01817e-19	1.05557e-17	31.4036	MTHFR
ZNF366	-0.808179	1.64221	-9.32059	3.12892e-19	1.09365e-17	31.3679	ZNF366
TRIM21	-0.455898	4.48273	-9.32033	3.13571e-19	1.09537e-17	31.3658	TRIM21
SPRY2	-0.811232	3.9917	-9.31814	3.19169e-19	1.11426e-17	31.3483	SPRY2
TIRAP	-0.51674	2.62531	-9.31772	3.20245e-19	1.11735e-17	31.3449	TIRAP
ANXA13	-1.61374	3.38727	-9.31641	3.23671e-19	1.12863e-17	31.3344	ANXA13
BANK1	-0.724638	2.06106	-9.31553	3.25984e-19	1.13602e-17	31.3273	BANK1
ST13	-0.743695	8.11832	-9.31505	3.2725e-19	1.13975e-17	31.3235	ST13
RDH14	-0.516498	4.51893	-9.31415	3.29632e-19	1.14737e-17	31.3163	RDH14
F2RL3	-1.2468	3.03366	-9.31196	3.35539e-19	1.16723e-17	31.2987	F2RL3
HMGN4	-0.676482	5.59598	-9.31182	3.35907e-19	1.16782e-17	31.2976	HMGN4
RP11-421F16.3	-0.563678	3.11947	-9.31036	3.39913e-19	1.18105e-17	31.2859	RP11-421F16.3
TMEM59	-0.494397	8.35071	-9.30729	3.48438e-19	1.20995e-17	31.2614	TMEM59
HNRNPK	-0.526755	8.15556	-9.30405	3.57705e-19	1.24139e-17	31.2354	HNRNPK
MEAF6	-0.430801	5.39728	-9.30319	3.60203e-19	1.24932e-17	31.2285	MEAF6
XYLB	-0.645954	1.78339	-9.30227	3.62871e-19	1.25783e-17	31.2212	XYLB
NEU1	-0.54572	6.05972	-9.30205	3.63511e-19	1.25931e-17	31.2194	NEU1
RARS2	-0.507928	4.36849	-9.30127	3.6582e-19	1.26655e-17	31.2131	RARS2
ENG	-0.910648	7.29546	-9.30077	3.67294e-19	1.27091e-17	31.2092	ENG
PHOSPHO2	-0.604802	1.94638	-9.3007	3.6752e-19	1.27094e-17	31.2086	PHOSPHO2
WDR47	-0.565758	2.68921	-9.30003	3.69509e-19	1.27706e-17	31.2032	WDR47
SH3BP2	-0.744204	5.42974	-9.29897	3.72685e-19	1.28728e-17	31.1947	SH3BP2
1	-0.823463	9.4514	-9.29852	3.74039e-19	1.2912e-17	31.1911	1
HRH2	-1.43277	3.00897	-9.29721	3.78024e-19	1.30418e-17	31.1806	HRH2
KDM1B	-0.745284	3.20659	-9.2961	3.81428e-19	1.31515e-17	31.1718	KDM1B
C2orf47	-0.558181	3.92013	-9.29212	3.93899e-19	1.35735e-17	31.1399	C2orf47
SPRY1	-1.09584	5.93075	-9.29179	3.94958e-19	1.3602e-17	31.1372	SPRY1
CDH16	-1.17825	6.26635	-9.29075	3.98294e-19	1.37088e-17	31.1289	CDH16
CLEC1A	-0.771811	2.74397	-9.29007	4.0047e-19	1.37756e-17	31.1235	CLEC1A
NTAN1	-0.399604	5.35995	-9.28767	4.08303e-19	1.40368e-17	31.1043	NTAN1
PDE7B	-0.694835	2.02932	-9.28742	4.09151e-19	1.40577e-17	31.1023	PDE7B
CASC2	-0.457946	1.40442	-9.28618	4.13248e-19	1.41902e-17	31.0924	CASC2
CDC42EP4	-0.655134	4.38703	-9.28606	4.13653e-19	1.41958e-17	31.0914	CDC42EP4
UROD	-0.383432	6.42408	-9.28503	4.17093e-19	1.43054e-17	31.0832	UROD
IGSF8	-0.517941	4.67951	-9.28484	4.17742e-19	1.43193e-17	31.0817	IGSF8
PBX2	-0.624291	5.30571	-9.28391	4.20893e-19	1.44189e-17	31.0742	PBX2
AFG3L2	-0.697606	5.16089	-9.28235	4.26216e-19	1.45927e-17	31.0618	AFG3L2
RSPH14	-0.610638	2.4167	-9.2819	4.27792e-19	1.46381e-17	31.0581	RSPH14
RP11-121M22.1	-0.352083	0.731909	-9.28176	4.28266e-19	1.46458e-17	31.057	RP11-121M22.1
MGAT4A	-0.663281	4.07353	-9.27985	4.34906e-19	1.48642e-17	31.0418	MGAT4A
RP11-455O6.2	-0.453397	0.724661	-9.27975	4.35272e-19	1.4868e-17	31.041	RP11-455O6.2
PNRC2	-0.589752	5.77869	-9.27949	4.36183e-19	1.48905e-17	31.0389	PNRC2
NBPF1	-0.669209	3.57966	-9.27886	4.38391e-19	1.49571e-17	31.0339	NBPF1
NYX	-0.340982	0.426572	-9.27796	4.41606e-19	1.5058e-17	31.0267	NYX
ZNF764	-0.374618	2.32687	-9.2774	4.43592e-19	1.5117e-17	31.0222	ZNF764
RP11-343C2.11	-0.784026	4.79018	-9.27585	4.49193e-19	1.52989e-17	31.0098	RP11-343C2.11
C5orf24	-0.600758	4.72704	-9.27382	4.56605e-19	1.55424e-17	30.9936	C5orf24
GIT1	-0.502903	4.66374	-9.27319	4.58914e-19	1.56119e-17	30.9886	GIT1
HIST1H2AC	-0.937604	5.07159	-9.26837	4.771e-19	1.62211e-17	30.9501	HIST1H2AC
CCDC110	-0.600253	1.72915	-9.26548	4.88362e-19	1.65944e-17	30.927	CCDC110
ZNF346	-0.427109	2.94701	-9.26439	4.92682e-19	1.67315e-17	30.9183	ZNF346
PTGR2	-0.670724	3.37732	-9.26274	4.9925e-19	1.69447e-17	30.9051	PTGR2
LTC4S	-0.82486	3.05766	-9.2614	5.04678e-19	1.7119e-17	30.8944	LTC4S
FMO4	-0.667598	2.94825	-9.26075	5.07336e-19	1.71992e-17	30.8892	FMO4
TBCK	-0.502422	3.53782	-9.26048	5.0845e-19	1.7227e-17	30.8871	TBCK
RP11-284F21.7	-0.685697	1.75308	-9.25918	5.13778e-19	1.73975e-17	30.8767	RP11-284F21.7
CH507-152C13.1	-0.523775	6.01441	-9.25754	5.2062e-19	1.76094e-17	30.8636	CH507-152C13.1
CSTF2T	-0.531956	3.52328	-9.25754	5.20637e-19	1.76094e-17	30.8636	CSTF2T
LEPR	-0.743775	2.64768	-9.2551	5.30962e-19	1.79482e-17	30.8441	LEPR
NFYC	-0.389257	5.04797	-9.25406	5.35447e-19	1.80894e-17	30.8358	NFYC
RGS14	-0.841516	5.37796	-9.25261	5.41701e-19	1.82901e-17	30.8243	RGS14
JAG2	-0.876911	4.10433	-9.25223	5.43396e-19	1.83368e-17	30.8212	JAG2
TSPAN1	-1.6738	6.12557	-9.25038	5.51553e-19	1.86013e-17	30.8065	TSPAN1
C9orf3	-0.619274	5.00301	-9.25025	5.52114e-19	1.86095e-17	30.8055	C9orf3
RBMXL1	-0.524552	2.40865	-9.24926	5.56519e-19	1.87472e-17	30.7976	RBMXL1
RBM22	-0.454344	4.97618	-9.24646	5.69217e-19	1.9164e-17	30.7752	RBM22
RP11-89H19.2	-0.393245	0.960941	-9.2446	5.77801e-19	1.94418e-17	30.7604	RP11-89H19.2
CWC25	-0.52323	3.69579	-9.24423	5.79506e-19	1.9488e-17	30.7575	CWC25
LILRA2	-0.693226	2.28644	-9.24137	5.93003e-19	1.99304e-17	30.7347	LILRA2
1	-0.438557	5.71751	-9.23548	6.21804e-19	2.08864e-17	30.6877	1
RAPGEF2	-0.961008	4.59527	-9.2345	6.267e-19	2.10388e-17	30.68	RAPGEF2
PUM1	-0.555356	4.61983	-9.23295	6.34593e-19	2.12916e-17	30.6676	PUM1
AGPAT3	-0.703776	5.23464	-9.23238	6.37505e-19	2.1377e-17	30.663	AGPAT3
C6orf106	-0.552235	5.53485	-9.23213	6.38775e-19	2.14074e-17	30.6611	C6orf106
FAM222B	-0.488324	3.60317	-9.23125	6.433e-19	2.15467e-17	30.6541	FAM222B
MUL1	-0.550602	4.38861	-9.22965	6.51623e-19	2.1813e-17	30.6413	MUL1
CX3CR1	-1.13993	2.8878	-9.22857	6.57303e-19	2.19906e-17	30.6327	CX3CR1
VANGL1	-0.656477	2.60809	-9.2275	6.6298e-19	2.21678e-17	30.6242	VANGL1
TRIM35	-0.450303	3.0778	-9.22434	6.80059e-19	2.27259e-17	30.599	TRIM35
TENM1	-0.694846	1.52006	-9.22407	6.81521e-19	2.27553e-17	30.5969	TENM1
RP11-182J1.3	-0.542699	2.18176	-9.22399	6.81965e-19	2.27553e-17	30.5963	RP11-182J1.3
CAMSAP3	-0.677444	2.57691	-9.22396	6.82104e-19	2.27553e-17	30.5961	CAMSAP3
FADD	-0.517294	3.83641	-9.22285	6.88213e-19	2.2946e-17	30.5872	FADD
RP11-775C24.5	-0.597061	2.37889	-9.22275	6.88777e-19	2.29518e-17	30.5864	RP11-775C24.5
RP11-49I11.4	0.51612	0.609042	9.21928	7.08265e-19	2.35877e-17	30.5588	RP11-49I11.4
CTC-351M12.1	-0.457256	1.37771	-9.21754	7.18252e-19	2.39068e-17	30.5449	CTC-351M12.1
TRAPPC4	-0.374719	6.08686	-9.21733	7.19445e-19	2.39329e-17	30.5433	TRAPPC4
ICK	-0.568079	2.54782	-9.21658	7.23796e-19	2.40639e-17	30.5373	ICK
THEM6	-0.558941	4.29739	-9.21615	7.26271e-19	2.41326e-17	30.5339	THEM6
HIF1A-AS2	-0.863757	1.64922	-9.21588	7.27873e-19	2.41721e-17	30.5317	HIF1A-AS2
CDC37	-0.461659	6.91578	-9.21531	7.31194e-19	2.42686e-17	30.5272	CDC37
VPS4B	-0.642379	4.3808	-9.21339	7.42602e-19	2.46333e-17	30.5119	VPS4B
ARHGEF10	-0.710568	3.90623	-9.21307	7.44513e-19	2.46827e-17	30.5094	ARHGEF10
STK25	-0.475898	6.28293	-9.20978	7.64437e-19	2.53289e-17	30.4832	STK25
RP11-526F3.1	-1.30069	1.82035	-9.20933	7.67164e-19	2.54049e-17	30.4797	RP11-526F3.1
TTC4	-0.385969	3.7797	-9.20864	7.71432e-19	2.55318e-17	30.4742	TTC4
AIDA	-0.572352	5.56742	-9.20839	7.73004e-19	2.55694e-17	30.4722	AIDA
RBFA	-0.428872	4.04414	-9.2078	7.76643e-19	2.56694e-17	30.4675	RBFA
SUCLA2	-0.711909	4.58359	-9.20776	7.76904e-19	2.56694e-17	30.4672	SUCLA2
SPATA24	-0.573616	2.98726	-9.20402	8.00544e-19	2.64356e-17	30.4375	SPATA24
UBR2	-0.535033	3.26258	-9.20007	8.26351e-19	2.72724e-17	30.4061	UBR2
SLCO3A1	-0.647079	4.0836	-9.19999	8.26885e-19	2.72746e-17	30.4054	SLCO3A1
C8orf37	-0.409711	1.51529	-9.19986	8.27714e-19	2.72866e-17	30.4044	C8orf37
NLE1	-0.521776	3.24155	-9.19912	8.32665e-19	2.74344e-17	30.3985	NLE1
C5orf15	-0.719731	6.4089	-9.19789	8.40912e-19	2.76905e-17	30.3888	C5orf15
LHFPL3	-0.258758	0.297803	-9.19732	8.44749e-19	2.78012e-17	30.3843	LHFPL3
NUDT15	-0.460427	3.60507	-9.19362	8.7024e-19	2.86241e-17	30.3548	NUDT15
DNM2	-0.518881	6.45809	-9.19233	8.79277e-19	2.89051e-17	30.3446	DNM2
GALM	-0.575872	4.57619	-9.1916	8.84449e-19	2.90589e-17	30.3388	GALM
C4orf3	-0.627628	6.64092	-9.19148	8.85294e-19	2.90703e-17	30.3378	C4orf3
GIMAP1	-0.6783	2.7027	-9.19132	8.86401e-19	2.90904e-17	30.3366	GIMAP1
FAR2	-0.603518	2.88355	-9.1912	8.87271e-19	2.91026e-17	30.3356	FAR2
ZNF25	-0.590163	2.81796	-9.19067	8.91075e-19	2.9211e-17	30.3314	ZNF25
VWA7	-0.673804	1.91206	-9.19006	8.95427e-19	2.93372e-17	30.3266	VWA7
DLL4	-1.09392	4.78899	-9.18995	8.96231e-19	2.93472e-17	30.3257	DLL4
CHTF8	-0.480642	5.67193	-9.18959	8.9879e-19	2.94145e-17	30.3229	CHTF8
SOX9	-1.1276	3.9768	-9.18881	9.04422e-19	2.95823e-17	30.3167	SOX9
ACO2	-0.669968	6.69878	-9.18672	9.19721e-19	3.0066e-17	30.3001	ACO2
RP11-182J1.17	-0.306797	0.789752	-9.18572	9.27113e-19	3.02907e-17	30.2921	RP11-182J1.17
RDX	-0.847931	5.42426	-9.18307	9.47023e-19	3.09239e-17	30.2711	RDX
RP5-1120P11.4	-1.30544	1.86522	-9.18231	9.52783e-19	3.10947e-17	30.2651	RP5-1120P11.4
NAAA	-0.643667	4.35737	-9.18206	9.54714e-19	3.11404e-17	30.2631	NAAA
STAG1	-0.621561	3.50372	-9.18142	9.59582e-19	3.12618e-17	30.2581	STAG1
BLZF1	-0.563471	3.74557	-9.18138	9.59872e-19	3.12618e-17	30.2578	BLZF1
WWC2	-0.724433	3.62238	-9.18136	9.60038e-19	3.12618e-17	30.2576	WWC2
ZC3H12C	-0.53807	1.85318	-9.17938	9.75431e-19	3.17454e-17	30.2418	ZC3H12C
ZEB1-AS1	-0.480194	2.73366	-9.17923	9.76587e-19	3.17654e-17	30.2407	ZEB1-AS1
PPP1R8	-0.500415	4.38762	-9.17895	9.7877e-19	3.18187e-17	30.2385	PPP1R8
MPND	-0.462399	4.33483	-9.17685	9.95374e-19	3.23406e-17	30.2218	MPND
POLR1E	-0.562105	3.78158	-9.17619	1.00065e-18	3.24938e-17	30.2166	POLR1E
ZNF143	-0.494556	3.59606	-9.17364	1.02129e-18	3.3146e-17	30.1963	ZNF143
CABP1	-1.3321	3.1425	-9.17323	1.02467e-18	3.32369e-17	30.1931	CABP1
ING4	-0.487064	5.15033	-9.17198	1.03491e-18	3.35507e-17	30.1832	ING4
NCOA4	-0.748015	6.47836	-9.17142	1.0396e-18	3.36842e-17	30.1787	NCOA4
DOCK1	-0.623366	4.03051	-9.17025	1.04934e-18	3.3981e-17	30.1695	DOCK1
NOXA1	-0.730573	2.33809	-9.1697	1.054e-18	3.40982e-17	30.1651	NOXA1
CEACAM1	-0.902784	3.10647	-9.16968	1.05413e-18	3.40982e-17	30.165	CEACAM1
SPTBN1	-0.675141	6.58243	-9.1681	1.06761e-18	3.45154e-17	30.1524	SPTBN1
RP11-1149O23.2	-0.550818	1.5045	-9.16573	1.08804e-18	3.51564e-17	30.1336	RP11-1149O23.2
COA4	-0.356546	6.06028	-9.16531	1.09163e-18	3.5253e-17	30.1304	COA4
RAG1	-0.384996	1.04007	-9.1648	1.09614e-18	3.5379e-17	30.1263	RAG1
MID1	-0.856793	3.46074	-9.16429	1.10065e-18	3.55049e-17	30.1222	MID1
PALMD	-0.89647	3.80297	-9.16076	1.13214e-18	3.65007e-17	30.0943	PALMD
FBXO9	-0.542128	4.83676	-9.16016	1.13762e-18	3.66572e-17	30.0895	FBXO9
CEP68	-0.647705	3.15797	-9.15879	1.15015e-18	3.70406e-17	30.0787	CEP68
LIPE	-0.728784	2.30503	-9.15864	1.15152e-18	3.70643e-17	30.0775	LIPE
CATIP	-0.613571	1.21408	-9.15611	1.17498e-18	3.77986e-17	30.0575	CATIP
AGBL5	-0.538306	4.50471	-9.15377	1.19725e-18	3.84917e-17	30.0389	AGBL5
ICAM2	-0.776021	5.42324	-9.1537	1.19783e-18	3.84917e-17	30.0385	ICAM2
UBE4B	-0.554862	3.7901	-9.15254	1.20906e-18	3.8813e-17	30.0292	UBE4B
SLC25A30	-0.746352	3.96405	-9.15253	1.20916e-18	3.8813e-17	30.0291	SLC25A30
HNRNPA1	-0.514463	9.67642	-9.15167	1.21743e-18	3.90571e-17	30.0224	HNRNPA1
RP11-553L6.5	-0.649569	4.92214	-9.15101	1.22387e-18	3.92422e-17	30.0172	RP11-553L6.5
PPP1R9B	-0.578804	4.81225	-9.14984	1.2354e-18	3.95873e-17	30.0079	PPP1R9B
TSPYL1	-0.764596	5.38376	-9.14978	1.23599e-18	3.95873e-17	30.0074	TSPYL1
MTHFD1	-0.5096	5.28425	-9.14842	1.24946e-18	3.99972e-17	29.9967	MTHFD1
CYP4X1	-0.6209	1.67842	-9.14831	1.25056e-18	4.00104e-17	29.9958	CYP4X1
EML1	-0.814651	3.63525	-9.14734	1.26036e-18	4.03018e-17	29.9881	EML1
WDR91	-0.730076	4.86942	-9.14639	1.26994e-18	4.05861e-17	29.9806	WDR91
NCK2	-0.612312	5.2088	-9.14591	1.27477e-18	4.07183e-17	29.9768	NCK2
SMC3	-0.645947	4.06841	-9.14543	1.27966e-18	4.08522e-17	29.973	SMC3
ASCC1	-0.594455	4.49859	-9.14177	1.3177e-18	4.20437e-17	29.944	ASCC1
LCMT2	-0.585031	2.59107	-9.14167	1.31876e-18	4.20544e-17	29.9432	LCMT2
CHST9	-1.19128	2.20218	-9.14128	1.32287e-18	4.21627e-17	29.9401	CHST9
KCTD9	-0.65286	4.40337	-9.14109	1.3248e-18	4.22013e-17	29.9387	KCTD9
CCDC94	-0.42252	4.19541	-9.13853	1.35214e-18	4.30487e-17	29.9185	CCDC94
TPST2	0.772032	3.91527	9.13632	1.37628e-18	4.37934e-17	29.901	TPST2
WBSCR27	-0.962046	3.1959	-9.1349	1.39196e-18	4.42683e-17	29.8897	WBSCR27
ALAD	-0.580683	4.44906	-9.13448	1.39665e-18	4.43936e-17	29.8864	ALAD
DOCK9	-0.987422	5.0954	-9.13365	1.40585e-18	4.46616e-17	29.8799	DOCK9
WDR72	-1.18092	3.2938	-9.13301	1.41311e-18	4.4868e-17	29.8748	WDR72
LCA5	-0.580271	1.94974	-9.13195	1.4251e-18	4.52242e-17	29.8664	LCA5
FHL1	-1.27392	6.95793	-9.12994	1.44811e-18	4.59295e-17	29.8506	FHL1
MMP24	-0.955271	3.12448	-9.12567	1.49833e-18	4.74967e-17	29.8168	MMP24
UBE2Q1	-0.552667	5.7129	-9.12505	1.50569e-18	4.77041e-17	29.812	UBE2Q1
BCL6B	-1.01344	3.99846	-9.12473	1.50957e-18	4.78012e-17	29.8094	BCL6B
RP11-235C23.6	-0.201475	0.237954	-9.12448	1.51258e-18	4.78704e-17	29.8075	RP11-235C23.6
C1RL-AS1	-0.85459	2.89442	-9.12406	1.51767e-18	4.80057e-17	29.8041	C1RL-AS1
ARF1	-0.394034	8.28662	-9.12317	1.52854e-18	4.83234e-17	29.7971	ARF1
DEPDC7	-0.839998	2.73232	-9.12306	1.52984e-18	4.83386e-17	29.7962	DEPDC7
C10orf76	-0.332075	3.59563	-9.12291	1.53165e-18	4.83696e-17	29.795	C10orf76
CDC42	-0.513091	7.21911	-9.12273	1.5339e-18	4.84147e-17	29.7936	CDC42
RP11-64B16.2	-0.917901	3.03531	-9.12081	1.55751e-18	4.91333e-17	29.7785	RP11-64B16.2
MEPCE	-0.447881	5.0382	-9.11985	1.56949e-18	4.94845e-17	29.7709	MEPCE
WASF1	-0.588767	2.99252	-9.11879	1.5828e-18	4.98774e-17	29.7625	WASF1
IST1	-0.444789	6.6901	-9.11674	1.60884e-18	5.06707e-17	29.7464	IST1
GPER1	-1.02215	3.50201	-9.11648	1.61221e-18	5.07494e-17	29.7443	GPER1
RP1-261G23.7	-1.61334	8.70939	-9.1157	1.6223e-18	5.10398e-17	29.7381	RP1-261G23.7
CA9	-1.65719	7.80341	-9.1134	1.65223e-18	5.19534e-17	29.72	CA9
TRIP6	-0.541568	5.88056	-9.11191	1.67203e-18	5.25479e-17	29.7082	TRIP6
ITGA6	-0.929316	5.50162	-9.11113	1.6824e-18	5.28453e-17	29.7021	ITGA6
RNF130	-0.403525	6.33813	-9.11097	1.68456e-18	5.28849e-17	29.7008	RNF130
SPA17	-0.505972	3.40918	-9.11017	1.6953e-18	5.31665e-17	29.6945	SPA17
SUFU	-0.538609	3.27814	-9.11017	1.69534e-18	5.31665e-17	29.6945	SUFU
HIST1H2BD	-0.951018	5.60306	-9.10632	1.7482e-18	5.47947e-17	29.6641	HIST1H2BD
ZNF697	-0.63156	2.13818	-9.10613	1.75078e-18	5.48292e-17	29.6627	ZNF697
NAB1	-0.655035	4.38504	-9.1061	1.75117e-18	5.48292e-17	29.6624	NAB1
TADA1	-0.464172	2.92918	-9.10516	1.76442e-18	5.52146e-17	29.655	TADA1
GABPA	-0.619841	3.45776	-9.10446	1.77421e-18	5.54913e-17	29.6495	GABPA
PRKAB1	-0.612718	5.44504	-9.10369	1.78509e-18	5.58017e-17	29.6434	PRKAB1
RP11-798M19.6	-0.929151	4.05515	-9.10246	1.80264e-18	5.63203e-17	29.6338	RP11-798M19.6
HNRNPCP2	-0.533683	3.36657	-9.09939	1.84733e-18	5.76856e-17	29.6095	HNRNPCP2
ZCCHC17	-0.385456	4.47653	-9.09861	1.85874e-18	5.8011e-17	29.6034	ZCCHC17
HOXD8	-0.755584	4.54914	-9.09803	1.86738e-18	5.82498e-17	29.5988	HOXD8
LNP1	-0.721327	2.13023	-9.09695	1.88356e-18	5.87233e-17	29.5903	LNP1
C7orf49	-0.505381	5.85649	-9.09621	1.89469e-18	5.90387e-17	29.5845	C7orf49
ACP1	-0.454616	6.22761	-9.09224	1.95544e-18	6.08994e-17	29.5532	ACP1
SLC25A43	-0.567252	3.77759	-9.09154	1.96638e-18	6.12076e-17	29.5477	SLC25A43
TM4SF5	-1.4495	3.57895	-9.09061	1.98102e-18	6.16305e-17	29.5403	TM4SF5
RP11-706O15.1	-0.768041	4.47467	-9.08698	2.03903e-18	6.34014e-17	29.5118	RP11-706O15.1
PPARA	-0.592324	3.10616	-9.0866	2.0451e-18	6.35564e-17	29.5088	PPARA
HYAL2	-0.762026	5.88475	-9.08471	2.07618e-18	6.44882e-17	29.4939	HYAL2
RP11-571L19.8	-0.330323	1.29182	-9.0843	2.08282e-18	6.46603e-17	29.4907	RP11-571L19.8
IFIT2	-0.727277	3.95669	-9.08352	2.0959e-18	6.50318e-17	29.4845	IFIT2
CCDC97	-0.415235	3.86034	-9.08313	2.10236e-18	6.51976e-17	29.4815	CCDC97
YWHAH	-0.533259	7.24581	-9.08144	2.13086e-18	6.60464e-17	29.4682	YWHAH
TTC27	-0.44699	3.31921	-9.07995	2.15614e-18	6.67946e-17	29.4565	TTC27
RP4-781K5.2	-0.820119	5.16321	-9.07713	2.20512e-18	6.8276e-17	29.4342	RP4-781K5.2
KCTD11	-0.605312	3.8855	-9.07564	2.23135e-18	6.90516e-17	29.4225	KCTD11
ILVBL	-0.537929	5.58851	-9.07538	2.23596e-18	6.91576e-17	29.4205	ILVBL
VPS52	-0.456103	4.95114	-9.07419	2.2572e-18	6.97778e-17	29.4111	VPS52
URGCP	-0.414595	4.22663	-9.07371	2.26575e-18	7.00052e-17	29.4074	URGCP
GGNBP2	-0.400302	5.13527	-9.07262	2.2854e-18	7.05752e-17	29.3988	GGNBP2
MRPL57	-0.383155	4.325	-9.07251	2.28745e-18	7.06013e-17	29.3979	MRPL57
DNAH7	-0.462534	1.24682	-9.06954	2.34199e-18	7.22466e-17	29.3746	DNAH7
ZBTB7B	-0.566908	4.30356	-9.06912	2.34993e-18	7.24534e-17	29.3713	ZBTB7B
KAT7	-0.589467	4.15175	-9.06883	2.35532e-18	7.25814e-17	29.369	KAT7
BFSP2	0.286381	0.253596	9.06524	2.42334e-18	7.4638e-17	29.3408	BFSP2
ALDH8A1	-1.63842	3.68641	-9.06511	2.42586e-18	7.46764e-17	29.3398	ALDH8A1
NMRK1	-0.520006	4.89265	-9.06479	2.43198e-18	7.48254e-17	29.3373	NMRK1
GABRB3	-1.10091	1.86888	-9.06412	2.44508e-18	7.51891e-17	29.332	GABRB3
EVC	-0.963954	3.41705	-9.0639	2.44927e-18	7.52785e-17	29.3303	EVC
SPRY4	-0.946285	4.72545	-9.0599	2.5283e-18	7.76666e-17	29.2988	SPRY4
RP11-727F15.12	-0.420387	2.07709	-9.0598	2.53031e-18	7.76877e-17	29.2981	RP11-727F15.12
DAZAP2	-0.591903	8.06093	-9.05917	2.54306e-18	7.80382e-17	29.2931	DAZAP2
INTS5	-0.438302	3.4477	-9.05876	2.55124e-18	7.82483e-17	29.2899	INTS5
CSTF1	-0.483491	4.205	-9.0577	2.57274e-18	7.88664e-17	29.2816	CSTF1
CDKN2AIP	-0.519278	3.40677	-9.05684	2.59042e-18	7.9367e-17	29.2748	CDKN2AIP
TMED4	-0.412193	6.40055	-9.05677	2.59184e-18	7.9369e-17	29.2743	TMED4
NSUN4	-0.526935	3.51367	-9.05594	2.60906e-18	7.98543e-17	29.2677	NSUN4
PDXP	-0.738439	3.4736	-9.05484	2.63191e-18	8.05116e-17	29.2591	PDXP
ADSL	-0.432532	5.47623	-9.05428	2.6435e-18	8.0824e-17	29.2547	ADSL
SLC26A1	-0.633637	2.05502	-9.05349	2.66018e-18	8.12915e-17	29.2485	SLC26A1
EIF4H	-0.474869	7.59997	-9.05331	2.66404e-18	8.13672e-17	29.2471	EIF4H
PCYOX1	-0.731158	5.14803	-9.05057	2.72251e-18	8.31096e-17	29.2256	PCYOX1
SMAD7	-0.717126	4.46416	-9.04801	2.77843e-18	8.47725e-17	29.2055	SMAD7
ERLIN2	-0.70898	4.5378	-9.04755	2.78854e-18	8.50368e-17	29.2019	ERLIN2
RPH3AL	-0.643839	3.28418	-9.04661	2.80928e-18	8.56094e-17	29.1945	RPH3AL
DNAJC11	-0.526718	4.34837	-9.04657	2.81024e-18	8.56094e-17	29.1942	DNAJC11
LPP-AS2	-0.3707	1.41381	-9.04628	2.81667e-18	8.57327e-17	29.1919	LPP-AS2
SCAND2P	-0.618017	2.90876	-9.04626	2.81722e-18	8.57327e-17	29.1917	SCAND2P
SLC25A11	-0.502799	5.78073	-9.04547	2.83479e-18	8.62227e-17	29.1856	SLC25A11
GTF3C6	-0.498001	6.26822	-9.04482	2.84943e-18	8.6623e-17	29.1805	GTF3C6
SNRNP48	-0.512772	2.41384	-9.04364	2.8763e-18	8.73945e-17	29.1712	SNRNP48
TMIGD1	-0.336833	0.453808	-9.04234	2.90604e-18	8.82524e-17	29.161	TMIGD1
AAR2	-0.406439	4.5269	-9.04152	2.92487e-18	8.87782e-17	29.1546	AAR2
DNASE1L3	-1.0734	2.62902	-9.04078	2.94225e-18	8.92594e-17	29.1487	DNASE1L3
ITPRIP	-0.809483	4.71535	-9.04021	2.95548e-18	8.95996e-17	29.1443	ITPRIP
UBXN6	-0.431904	6.83769	-9.04017	2.95652e-18	8.95996e-17	29.144	UBXN6
RLF	-0.566918	2.84251	-9.04	2.96042e-18	8.96697e-17	29.1427	RLF
IDH3B	-0.354398	6.23081	-9.03994	2.9619e-18	8.96697e-17	29.1422	IDH3B
DDR1	-0.795932	5.82864	-9.03929	2.97718e-18	9.00858e-17	29.1371	DDR1
RP11-505K9.4	-0.75023	2.38572	-9.03891	2.98599e-18	9.03058e-17	29.1341	RP11-505K9.4
C11orf68	-0.40173	4.9534	-9.03794	3.00907e-18	9.09568e-17	29.1265	C11orf68
MAP2K4	-0.492549	3.5815	-9.0375	3.01973e-18	9.12321e-17	29.123	MAP2K4
RP11-783K16.5	0.865654	1.64395	9.03707	3.03002e-18	9.14957e-17	29.1196	RP11-783K16.5
RP11-930P14.2	-0.426071	0.971554	-9.0342	3.09959e-18	9.35481e-17	29.0972	RP11-930P14.2
AJAP1	-0.751462	1.27459	-9.03361	3.11415e-18	9.39394e-17	29.0925	AJAP1
MBTD1	-0.533622	2.58473	-9.03256	3.14007e-18	9.46723e-17	29.0843	MBTD1
DOPEY1	-0.572002	2.65164	-9.03245	3.14284e-18	9.47073e-17	29.0835	DOPEY1
ATF7	-0.497027	4.17784	-9.03092	3.18126e-18	9.58155e-17	29.0714	ATF7
HNRNPUL2	-0.434312	5.04077	-9.02984	3.20855e-18	9.65879e-17	29.063	HNRNPUL2
NEDD9	-1.00081	5.11259	-9.02932	3.22165e-18	9.69214e-17	29.0589	NEDD9
FTSJ2	-0.379348	4.3725	-9.02927	3.22294e-18	9.69214e-17	29.0585	FTSJ2
UBIAD1	-0.444705	3.01261	-9.0279	3.25806e-18	9.79275e-17	29.0478	UBIAD1
RP11-74J13.8	-0.293341	0.723305	-9.02733	3.27282e-18	9.83207e-17	29.0433	RP11-74J13.8
GOSR1	-0.613741	4.35443	-9.02653	3.29355e-18	9.88925e-17	29.0371	GOSR1
HEY2	-0.809659	2.60462	-9.02591	3.30992e-18	9.93331e-17	29.0322	HEY2
DAXX	-0.454515	4.95167	-9.02292	3.38902e-18	1.01655e-16	29.0088	DAXX
HECTD3	-0.404277	4.54251	-9.01883	3.50061e-18	1.04948e-16	28.9767	HECTD3
SH2D3C	-0.836631	4.20739	-9.01823	3.51711e-18	1.05389e-16	28.9721	SH2D3C
ARHGAP31	-0.724794	3.08983	-9.01435	3.62662e-18	1.08615e-16	28.9417	ARHGAP31
ZBTB44	-0.614668	4.14481	-9.01259	3.6777e-18	1.10089e-16	28.9279	ZBTB44
ZC4H2	-0.547913	2.66304	-9.01157	3.70737e-18	1.1092e-16	28.9199	ZC4H2
TBL1XR1	-0.613884	5.10295	-9.01083	3.7291e-18	1.11513e-16	28.9142	TBL1XR1
IQCD	-0.408386	1.32252	-9.01038	3.74233e-18	1.11852e-16	28.9107	IQCD
EBAG9	-0.477843	4.99303	-9.00877	3.79041e-18	1.13231e-16	28.898	EBAG9
TUFT1	-0.693942	3.29048	-9.00603	3.87329e-18	1.15648e-16	28.8766	TUFT1
HNRNPU	-0.531493	6.85776	-9.00482	3.91047e-18	1.16699e-16	28.8671	HNRNPU
TFDP1	-0.521787	4.69067	-9.00284	3.97208e-18	1.18477e-16	28.8517	TFDP1
GALNT9	-1.44285	2.659	-9.00167	4.00906e-18	1.19519e-16	28.8425	GALNT9
PHC1	-0.680112	3.9744	-9.00142	4.01679e-18	1.19688e-16	28.8406	PHC1
DDX18	-0.633106	4.74032	-8.99942	4.08084e-18	1.21535e-16	28.8249	DDX18
ASTE1	-0.388314	2.24924	-8.99912	4.09066e-18	1.21766e-16	28.8226	ASTE1
ODC1	-0.744758	5.69899	-8.99891	4.09747e-18	1.21906e-16	28.8209	ODC1
RRAS2	-0.618373	4.47747	-8.99652	4.17536e-18	1.24161e-16	28.8023	RRAS2
SRSF3	-0.633431	7.22465	-8.99386	4.26418e-18	1.26738e-16	28.7814	SRSF3
VAV3	-0.971651	4.53037	-8.99315	4.28796e-18	1.2738e-16	28.7759	VAV3
GOLPH3L	-0.604734	4.48975	-8.99145	4.34594e-18	1.29037e-16	28.7626	GOLPH3L
SCGB1D2	-1.11219	1.89889	-8.98801	4.46539e-18	1.32516e-16	28.7358	SCGB1D2
RPF2	-0.477645	4.50723	-8.98588	4.54113e-18	1.34696e-16	28.7192	RPF2
CRTC3	-0.520321	4.05465	-8.98436	4.59595e-18	1.36253e-16	28.7073	CRTC3
MAT2B	-0.588126	6.0335	-8.98424	4.6004e-18	1.36316e-16	28.7063	MAT2B
RTFDC1	-0.377644	6.42222	-8.98371	4.61962e-18	1.36791e-16	28.7022	RTFDC1
KIF9	-0.501874	3.22081	-8.98367	4.62111e-18	1.36791e-16	28.7019	KIF9
AKAP7	-0.532794	2.93035	-8.98341	4.6304e-18	1.36997e-16	28.6999	AKAP7
PRPF18	-0.486771	3.59718	-8.98055	4.73614e-18	1.40055e-16	28.6775	PRPF18
POLD3	-0.471458	3.15867	-8.98038	4.74243e-18	1.4017e-16	28.6762	POLD3
PCBP2	-0.48869	9.16994	-8.97826	4.82256e-18	1.42466e-16	28.6596	PCBP2
ALKBH5	-0.458098	5.97793	-8.97737	4.85642e-18	1.43394e-16	28.6527	ALKBH5
MTFP1	-0.643013	5.77281	-8.97511	4.94379e-18	1.459e-16	28.6351	MTFP1
C6orf89	-0.587656	4.7234	-8.97496	4.94941e-18	1.45993e-16	28.634	C6orf89
BIN3	-0.410375	4.02539	-8.97328	5.01543e-18	1.47866e-16	28.6208	BIN3
METTL18	-0.435674	2.83715	-8.97249	5.04678e-18	1.48715e-16	28.6147	METTL18
PCK1	-1.95699	3.95732	-8.97196	5.06793e-18	1.49263e-16	28.6105	PCK1
CDS1	-0.767816	2.63597	-8.97101	5.10586e-18	1.50305e-16	28.6031	CDS1
IL32	-1.01374	9.34119	-8.97049	5.12716e-18	1.50856e-16	28.599	IL32
PCSK5	-0.674876	2.10997	-8.96955	5.16524e-18	1.519e-16	28.5917	PCSK5
DNAJB4	-0.741768	4.30036	-8.96922	5.1786e-18	1.52217e-16	28.5891	DNAJB4
ARHGAP26	-0.71309	3.38028	-8.96775	5.23898e-18	1.53914e-16	28.5777	ARHGAP26
RUNDC1	-0.405552	2.97289	-8.9673	5.25748e-18	1.5438e-16	28.5742	RUNDC1
TPI1	-0.545093	10.1618	-8.96628	5.29993e-18	1.55549e-16	28.5662	TPI1
ZNF204P	-0.842072	2.37581	-8.96543	5.33555e-18	1.56484e-16	28.5596	ZNF204P
HIP1	-0.69224	3.78711	-8.96539	5.33713e-18	1.56484e-16	28.5593	HIP1
[truncated: 56,583 more rows]
