# Supplementary material for: Identification of a claudin-low subtype in clear cell renal cell carcinoma with implications for the evaluation of clinical outcomes and treatment efficacy
Source: Front Immunol. 2022 Nov 21;13:1020729. doi: 10.3389/fimmu.2022.1020729 (PMC9719924; doi:10.3389/fimmu.2022.1020729)
Supplement: Supplementary file 7 [file Table_5.xlsx]

## Sheet: 工作表 1
Supplementary table 5: Modules genes in yellow, brown and blue modules
Blue	Brown	Yellow
VCAM1	CX3CL1	PLA2G2A
RBP5	APOM	PLXNA4
CXCL14	EDNRB	FABP3
HLA-E	PDGFD	IL6
CCL15-CCL14	TNFSF12	CCL11
FGFR4	MAPK3	PTX3
CD40	TINAGL1	MMP12
CX3CR1	KDR	IGLV6-57
IL32	SEMA5B	IGLC6
TNFRSF14	EDN1	FGF7
CCL15	FLT1	CD19
MAP3K14	INSR	TNFRSF13C
TAPBP	FCGRT	IGHV4-28
NRG4	PTH1R	CCL25
OAS1	S1PR1	COLEC12
PSMB8	JAG1	IGKV1D-8
IL10RB	TEK	CCL26
PSME1	GDF6	IGKV1-37
HLA-A	CALCRL	IGF1
GCGR	AGTR1	OXTR
HMOX1	RBP7	SHC3
CXCL16	ILK	IGKV1-39
HLA-DRB1	NRP1	CD79A
FGR	PDGFB	IGHV3-43
MMP9	RARA	OBP2A
HLA-DPB1	PLXNB2	IGKV1D-43
HLA-DPA1	CD1D	PI15
NFKBIE	ESM1	CLEC4M
BMPR1B	NFATC1	CCL13
HLA-DRA	FLT4	IGHG4
NR0B2	CETP	PCSK1
PYY	RAET1G	LCNL1
TRIM22	SEMA3G	IGLC7
FGF9	TIE1	IGHV4-31
HLA-B	ACVRL1	IGKV5-2
IL16	ENG	PDGFRA
TAP1	SH3BP2	LCN1
IRF1	JAG2	TNFRSF18
OLR1	DLL4	TNFRSF17
HLA-DMA	ICAM2	PTGER1
IFNGR2	NCK2	IGLV3-9
HLA-F	GPER1	IGKV1D-13
HLA-C	DAXX	EDN3
S100A5	FYN	CSF2
HLA-H	PAEP	PTGDS
B2M	SEMA3F	IGLV1-50
LYZ	EDN2	PNOC
PRF1	ANGPTL4	IGKV3-7
PLTP	ARRB1	IGHV3-48
TAP2	VEGFA	EREG
CRLF3	CD81	IGKV1-13
REG1A	NGFR	CHGA
HLA-DQA1	A2M	GREM1
IFNAR2	SEMA4C	IGKV3D-15
TNFSF9	RASGRP3	ELANE
UMODL1	NFKBIA	IGLV3-22
TNFRSF1B	CCL2	IGKV1-8
CD1C	1	IGHV1-69
LEAP2	PDGFA	IGHG3
ACVR1C	RELA	IGKV2D-28
AQP9	TPT1	IGLV3-16
IRF9	BDNF	CCL21
ITGB2	PLXNA2	IGKV1D-33
C3AR1	CYSLTR1	IGLV5-48
CD48	VIM	IGHV1-69-2
IDO1	CCL28	TNFRSF13B
CCL7	TUBB3	IGLV9-49
HLA-DOA	VIPR1	IGKV1D-37
HLA-DRB5	HDAC1	IGKV3D-20
ADRB1	PPARD	IGKV3D-11
TLR1	FCN2	IGKV2D-30
LYN	APLNR	IGHV6-1
OGFR	BMP6
CD1E	SERPINA3
PIK3CD	HTR3A
HLA-DMB	NGF
PAK6	APLN
ACKR4	NR2F1
TNFSF8	SLPI
ICAM1	UCN2
FLT3	UCN3
RELB	RAET1E
CTSS	RARG
BIRC5	UBXN1
TLR7	SFTPD
IRF5	IL3RA
UNC93B1	GMFG
S100A13	KIR3DL1
IL20	FABP4
TAPBPL	KIR2DL1
LCN10	SAA1
TRAV30	NR1D1
CSF1	IL4R
CKLF	SEMA6C
INPP5D	ANGPT4
CD70	IL17D
LCP2	GDF3
IL2RA	ADM
PRDX1	SEMA3E
PTPRC	PI3
IL12RB2	GALR2
HLA-G	KIR2DL3
RBP4	CD79B
TRGV3	NR5A2
HAMP	AVPR2
KLKB1	BMP7
ITGAL	LBP
CALCA	BMP5
HTR3B	SAA2
CD4	BMP4
DEFB129	F2R
SECTM1	ACKR1
PML	ACKR3
CSK	IL33
CD74	SEMA6B
PTGER4	S100A16
DEFB132	INHBB
IFITM1	NOS2
CXCL13	SCGB3A1
PIK3CG	IL20RB
CD247	STC1
CSF1R	IL11
CSF2RB	INHBE
IKBKE	PDGFRB
TYMP	RXRG
JAK2	S100G
HLA-DQB1	BPIFA2
PIK3R5	TACR1
KIR3DL2	SLC22A17
ANGPTL6	TNFRSF4
NR0B1	GDF11
IL1A	TG
NFKBIB	MUC4
CD244	CHGB
CCR4	SHC2
CXCL10	IFNB1
NFATC2	IL20RA
S100A1	LRSAM1
ZYX	JUN
CYBB	TMSB15A
IL22RA1	EDNRA
RFX5	CMA1
MSR1	CCL14
CXCR4	FGF11
WNT5A	FABP7
EPPIN	PROCR
FCGR3A	RLN3
S100A2	KCNH2
TRDC	PLXND1
MDK	HBEGF
FGF20	SCTR
IL27	ANGPTL2
SDC3	NTS
PF4V1	CTSG
TLR8	STC2
FAM3B	VEGFC
CD86	LCN6
AMBN	PRKCG
PLXNC1	GNLY
CGA	CRHR2
FABP6	FAM3D
STAT1	ANXA6
TYROBP	NR4A1
CTSE	CGB8
CRH	OPRD1
S1PR2	PTGER3
SEMA7A	IL27RA
IL10RA	VGF
TRBV20-1	GAL
IL15	ELN
HLA-DQA2	IL37
TNF	ROBO2
PSMD4	RXFP1
NCR3	FOS
PTAFR	JUND
CIITA	VIP
S100Z	SSTR5
VAV1	NOD1
APOBEC3C	ROBO1
HCK	CSRP1
CSF3R	TRAV18
CXCL11	KIR2DS4
CD3G	NTF3
CXCL17	LCN2
TRGV9	CSPG5
CXCL9	R3HDML
NR1H3	FGF12
PLAUR	IFNE
CRHR1	SSTR2
CCR5	PLCG1
NR2E3
INHA
LCK
