# Supplementary material for: Identification of a claudin-low subtype in clear cell renal cell carcinoma with implications for the evaluation of clinical outcomes and treatment efficacy
Source: Front Immunol. 2022 Nov 21;13:1020729. doi: 10.3389/fimmu.2022.1020729 (PMC9719924; doi:10.3389/fimmu.2022.1020729)
Supplement: Supplementary file 8 [file Table_6.xlsx]

## Sheet: 工作表 1
Supplementary table 6 : Hub genes selected by three machine learning algorithms
Genes	LASSO	CoxBoost	Random forest
ANGPTL6	√
B2M			√
BIRC5	√	√	√
CCL7	√	√	√
CCR4	√
CD1E	√	√
CGB8	√
CHGA			√
CSF2	√	√	√
CSPG5			√
CTSG	√	√
EPPIN	√		√
EREG	√		√
FABP3	√	√	√
FABP4			√
FCGRT	√	√	√
HAMP			√
IFITM1	√	√	√
IFNE			√
IGHV1.69			√
IGKV1D-43	√		√
IGKV3D.20			√
IL17D			√
IL20RB	√	√	√
IL27	√
IL2RA			√
INHBE			√
LBP			√
LCNL1	√
MDK	√		√
MMP12			√
MUC4			√
NR2E3	√	√
PLA2G2A	√	√	√
PSMD4	√
PSME1			√
PTX3		√	√
RBP7			√
RXFP1	√
SAA1	√	√
SAA2			√
SCGB3A1			√
SCTR	√
SEMA3G	√	√	√
SEMA5B			√
SEMA7A	√
TEK	√	√	√
TNFRSF13C			√
TNFRSF17			√
UCN2	√	√	√
WNT5A			√
